# Supplementary material for: 9-Ethyl-N-(3-nitro­benzyl­idene)-9H-carbazol-3-amine
Source: Acta Crystallogr Sect E Struct Rep Online. 2011 Jun 25;67(Pt 7):o1799. doi: 10.1107/S1600536811023890 (PMC3151935; doi:10.1107/S1600536811023890)
Supplement: Supplementary file 2 [file e-67-o1799-Isup2.hkl]

#
# h,k,l, Fc-squared, Fo-squared, sigma(Fo-squared) and status flag
#
data_I
_shelx_title ' t3cnb in P 21 Z=4 C21H17N3O2'
_shelx_refln_list_code          4
_shelx_F_calc_maximum      227.14
_exptl_crystal_F_000       720.00
_reflns_d_resolution_high  0.8037
 
loop_
 _symmetry_equiv_pos_as_xyz
 'x, y, z'
 '-x, y+1/2, -z'
 
_cell_length_a     8.1550
_cell_length_b    13.5093
_cell_length_c    16.0248
_cell_angle_alpha  90.000
_cell_angle_beta  103.899
_cell_angle_gamma  90.000
 
_shelx_F_squared_multiplier     1.000
 
loop_
 _refln_index_h
 _refln_index_k
 _refln_index_l
 _refln_F_squared_calc
 _refln_F_squared_meas
 _refln_F_squared_sigma
 _refln_observed_status
   1   0   0      294.85      329.06      7.20 o
   2   0   0     1759.14     1679.38     23.50 o
   3   0   0        0.68       -1.92      2.88 o
   4   0   0       10.24        6.72      3.36 o
   5   0   0      146.44      184.68     14.39 o
   6   0   0      280.56      236.36      7.00 o
   7   0   0       87.88      111.12     17.75 o
   8   0   0       10.36       13.43      3.84 o
   9   0   0        4.47        9.59      2.88 o
   1   1   0     7245.38     8127.39     85.38 o
   2   1   0       65.24       69.55      3.55 o
   3   1   0      325.02      310.86     19.43 o
   4   1   0        6.35        8.73      2.53 o
   5   1   0      287.25      275.34     16.79 o
   6   1   0      111.76      108.98      3.36 o
   7   1   0      283.58      313.35      6.27 o
   8   1   0       27.41       39.11      2.31 o
   9   1   0       14.41       19.93      2.37 o
   0   2   0      841.61      978.56      9.59 o
   1   2   0     3050.74     3239.02     71.23 o
   2   2   0      635.65      623.86     11.75 o
   3   2   0       32.46       33.96      7.91 o
   4   2   0      151.30      174.13     11.51 o
   5   2   0       48.03       37.42      6.72 o
   6   2   0       76.15       58.67      3.10 o
   7   2   0      153.59      165.84      6.76 o
   8   2   0       18.26       16.33      2.02 o
   9   2   0       12.98       21.76      2.37 o
   1   3   0    51591.63    47968.57     93.54 o
   2   3   0      788.50      740.15     14.87 o
   3   3   0      500.98      497.43     15.35 o
   4   3   0      120.23      150.14     10.55 o
   5   3   0       73.62       58.15      4.55 o
   6   3   0       19.85       11.33      2.64 o
   7   3   0      129.16      122.99      4.78 o
   8   3   0       18.44       20.48      2.18 o
   9   3   0        4.18        4.75      0.99 o
   0   4   0    43758.00    44966.21     95.94 o
   1   4   0     6527.63     6313.62     31.28 o
   2   4   0     1025.98      898.45     16.79 o
   3   4   0      131.01      180.84      9.59 o
   4   4   0      261.61      256.85     15.11 o
   5   4   0       33.92       32.39      4.70 o
   6   4   0      170.56      153.83      5.43 o
   7   4   0       77.09       80.55      4.75 o
   8   4   0       28.27       36.04      2.46 o
   9   4   0        0.51        0.69      1.15 o
   1   5   0     1626.07     1578.28     19.19 o
   2   5   0      412.41      392.87      8.03 o
   3   5   0       27.19       21.50      3.84 o
   4   5   0       68.38       57.14      5.74 o
   5   5   0       75.77       56.88      3.99 o
   6   5   0      256.86      225.12      7.63 o
   7   5   0      138.67      153.36     10.55 o
   8   5   0       14.18       17.91      2.19 o
   9   5   0        1.02        2.16      1.02 o
   0   6   0     1372.14     1329.21     27.34 o
   1   6   0       89.04       53.04      7.91 o
   2   6   0     1924.95     1848.45     29.50 o
   3   6   0      483.90      480.40     42.93 o
   4   6   0        9.68        5.14      2.87 o
   5   6   0      170.85      148.14      7.33 o
   6   6   0       72.00       62.36      4.41 o
   7   6   0       13.46       21.44      3.12 o
   8   6   0        4.24        4.57      2.88 o
   9   6   0        2.48        3.36      1.44 o
   1   7   0     1045.32     1134.57     59.48 o
   2   7   0      190.13      165.87     13.67 o
   3   7   0        8.87       10.07      3.05 o
   4   7   0       11.26        9.30      2.22 o
   5   7   0       53.76       50.02      4.19 o
   6   7   0       18.79       14.87      3.84 o
   7   7   0       80.83       99.77      7.20 o
   8   7   0       10.34       12.16      1.70 o
   0   8   0     2308.92     2360.05     44.13 o
   1   8   0      328.63      323.34     16.07 o
   2   8   0       82.68       66.68      8.63 o
   3   8   0      107.26       99.02     11.75 o
   4   8   0       17.40       15.80      2.10 o
   5   8   0       81.87       76.75      6.72 o
   6   8   0       53.09       67.64      6.72 o
   7   8   0       32.62       35.50      4.80 o
   8   8   0        9.82       16.04      2.64 o
   1   9   0       68.36       48.45      8.15 o
   2   9   0       23.13       23.50      5.76 o
   3   9   0        4.59        3.07      1.85 o
   4   9   0      213.97      219.12      7.14 o
   5   9   0       47.14       51.81      5.76 o
   6   9   0       48.92       63.80      6.24 o
   7   9   0       12.31       16.84      2.88 o
   8   9   0        2.05        2.88      1.44 o
   0  10   0      207.10      216.20      7.96 o
   1  10   0      150.10      147.57      5.45 o
   2  10   0        0.32       -1.44      1.50 o
   3  10   0        5.00       10.11     10.79 o
   4  10   0       11.71       10.82      2.64 o
   5  10   0       36.66       36.90      3.55 o
   6  10   0        1.23        2.64      1.70 o
   7  10   0        7.52        9.21      1.92 o
   1  11   0      183.42      184.85      6.27 o
   2  11   0        4.78        2.88      1.70 o
   3  11   0       89.73       95.22      4.33 o
   4  11   0        3.25        3.76      1.62 o
   5  11   0       13.52       19.50      2.71 o
   6  11   0        1.83        2.40      1.70 o
   7  11   0       17.62       33.39      2.19 o
   0  12   0      252.88      289.73     11.51 o
   1  12   0        6.21        8.38      3.36 o
   2  12   0       67.28       68.07      4.57 o
   3  12   0       50.21       49.34      3.32 o
   4  12   0       14.99       16.32      2.11 o
   5  12   0       11.10       15.61      4.08 o
   6  12   0        6.59       11.29      1.84 o
   1  13   0        0.04        3.12      3.60 o
   2  13   0       20.43       29.40      2.67 o
   3  13   0       23.52       29.53      2.58 o
   4  13   0        7.57        7.48      2.04 o
   5  13   0        0.42        0.00      1.36 o
   6  13   0        6.24       14.87      2.40 o
   0  14   0      151.24      212.50     11.03 o
   1  14   0       15.61       17.75      4.32 o
   2  14   0        9.37       13.98      2.37 o
   3  14   0        0.24        1.33      1.33 o
   4  14   0        0.65        0.96      1.36 o
   5  14   0        3.01        3.84      1.92 o
   1  15   0       59.70       91.66      5.04 o
   2  15   0       17.48       28.12      2.88 o
   3  15   0       10.51       14.39      2.88 o
   4  15   0        0.84       -0.96      1.92 o
   0  16   0        3.61        9.59      2.40 o
   2  16   0        4.14        8.63      2.40 o
  -9   0   1        5.73       13.43      2.88 o
  -8   0   1      115.36      136.23      9.11 o
  -7   0   1       63.95       66.29     17.27 o
  -6   0   1      838.79      810.65     23.26 o
  -5   0   1        1.46       -5.76      5.76 o
  -4   0   1      118.97      149.18     10.55 o
  -3   0   1        1.65        0.96      1.92 o
  -2   0   1     5567.74     5853.60     42.21 o
  -1   0   1      133.34      227.85      6.24 o
   1   0   1      231.32      233.46      3.99 o
   2   0   1     2750.14     2750.50     23.26 o
   3   0   1       94.42       90.25      4.07 o
   4   0   1       56.13       54.20      7.67 o
   5   0   1       31.56       25.42      6.24 o
   6   0   1        1.19        1.44      1.70 o
   7   0   1        2.81        0.51      4.08 o
   8   0   1        6.63        7.46      1.84 o
   9   0   1        0.06        2.40      1.92 o
  -9   1   1       12.18       18.47      2.37 o
  -8   1   1       35.14       45.91      3.22 o
  -7   1   1      226.28      230.92      5.41 o
  -6   1   1       18.56       69.77     11.19 o
  -5   1   1        0.54       -3.39      3.39 o
  -4   1   1      152.78      157.34     10.55 o
  -3   1   1      136.86      180.36      9.11 o
  -2   1   1      191.31      228.81      8.15 o
  -1   1   1     3239.49     4197.07     13.35 o
   1   1   1     3923.09     4383.48     21.86 o
   2   1   1      945.18      886.61     14.87 o
   3   1   1      217.49      208.15      5.85 o
   4   1   1      194.79      197.09      6.80 o
   5   1   1      110.32       82.05      6.95 o
   6   1   1       14.30       12.43      1.65 o
   7   1   1        2.69       -0.13      1.62 o
   8   1   1        4.45        7.70      1.62 o
   9   1   1        0.26        3.09      1.50 o
  -9   2   1        4.92        6.51      1.70 o
  -8   2   1        5.61        4.31      2.15 o
  -7   2   1      111.14      112.64      5.93 o
  -6   2   1       30.76       22.35      2.18 o
  -5   2   1       44.05       40.81      5.25 o
  -4   2   1        7.31        7.67      2.88 o
  -3   2   1      291.93      250.88     10.55 o
  -2   2   1     5818.39     5832.50     36.46 o
  -1   2   1     4047.87     3902.26     22.55 o
   0   2   1      220.35      222.09      5.76 o
   1   2   1     1181.24     1320.34     24.94 o
   2   2   1      142.92      131.77      4.21 o
   3   2   1      507.39      500.90     11.27 o
   4   2   1      114.86      102.61      5.20 o
   5   2   1       33.98       35.50      6.24 o
   6   2   1       33.43       23.40      2.86 o
   7   2   1       42.92       46.62      5.11 o
   8   2   1        4.64        9.52      2.17 o
   9   2   1        0.22       -0.10      0.99 o
  -9   3   1        0.64        2.40      1.36 o
  -8   3   1       24.69       13.89      2.64 o
  -7   3   1      683.38      689.57     10.67 o
  -6   3   1       78.46       74.76      4.08 o
  -5   3   1       31.38       15.35      5.28 o
  -4   3   1      553.60      477.48     10.35 o
  -3   3   1      447.65      440.50     10.71 o
  -2   3   1     7949.02     8217.88     72.19 o
  -1   3   1     3366.77     3105.76     20.35 o
   0   3   1      559.25      489.28      9.59 o
   1   3   1      659.90      616.40      9.59 o
   2   3   1      387.56      370.48      7.39 o
   3   3   1       50.51       37.29      5.76 o
   4   3   1       79.36       71.49      5.25 o
   5   3   1       79.26       62.36      8.63 o
   6   3   1       22.88       13.48      2.19 o
   7   3   1       51.16       41.27      6.00 o
   8   3   1        4.72        5.08      1.63 o
   9   3   1        0.78        0.75      1.15 o
  -9   4   1        0.48        1.44      1.15 o
  -8   4   1       28.39       28.75      2.30 o
  -7   4   1       83.97       80.68      4.95 o
  -6   4   1      287.17      276.08      6.37 o
  -5   4   1        3.61        2.88      4.32 o
  -4   4   1       26.28       15.83      4.80 o
  -3   4   1      544.17      588.79     29.50 o
  -2   4   1     1879.13     1654.45     38.37 o
  -1   4   1     1035.56      962.73     19.67 o
   0   4   1    10857.57     9728.31    107.93 o
   1   4   1      604.11      557.39     11.51 o
   2   4   1       85.63       81.53     20.63 o
   3   4   1      251.75      249.21      8.80 o
   4   4   1       12.81        7.42      2.53 o
   5   4   1      111.38       98.34     10.07 o
   6   4   1        6.54        4.50      1.53 o
   7   4   1        7.60        7.27      3.12 o
   8   4   1        8.68       13.28      1.83 o
   9   4   1        0.59       -0.24      1.02 o
  -9   5   1        0.63        0.64      0.83 o
  -8   5   1        6.24        5.19      1.84 o
  -7   5   1       73.82       82.68      5.09 o
  -6   5   1       48.04       37.09      3.28 o
  -5   5   1       13.94       10.05      2.21 o
  -4   5   1      596.36      484.96     23.98 o
  -3   5   1     1338.43     1196.82     32.62 o
  -2   5   1       82.84       79.15      7.67 o
  -1   5   1      393.06      369.05     14.63 o
   0   5   1     1070.97     1053.86     10.66 o
   1   5   1      436.61      404.49     17.75 o
   2   5   1       65.69       71.14      4.84 o
   3   5   1       43.92       40.49      4.03 o
   4   5   1        2.47        0.00      2.88 o
   5   5   1      154.60      131.92      4.77 o
   6   5   1       32.91       26.64      3.05 o
   7   5   1       20.31       17.67      2.53 o
   8   5   1       16.17       17.92      2.19 o
   9   5   1        0.18       -1.02      1.02 o
  -9   6   1        0.67       -0.96      1.44 o
  -8   6   1        4.55        3.53      1.18 o
  -7   6   1       35.18       35.70      5.28 o
  -6   6   1      269.70      267.72      8.30 o
  -5   6   1      185.19      182.55     13.07 o
  -4   6   1       16.20       17.53      3.89 o
  -3   6   1     3926.23     3745.87     59.48 o
  -2   6   1     1696.83     1832.75     49.17 o
  -1   6   1     1343.96     1351.64     26.38 o
   0   6   1      159.48      129.17      4.71 o
   1   6   1      434.94      404.30     15.11 o
   2   6   1       49.94       38.79      3.90 o
   3   6   1      133.25       92.66      6.95 o
   4   6   1        6.29        4.74      3.00 o
   5   6   1       16.03       12.65      2.90 o
   6   6   1        3.94        1.18      2.40 o
   7   6   1       27.52       33.92      2.49 o
   8   6   1        3.86        4.56      1.36 o
  -9   7   1        1.77        1.44      1.44 o
  -8   7   1        1.20        2.64      1.68 o
  -7   7   1      160.15      194.27      9.59 o
  -6   7   1       93.23       84.42      7.20 o
  -5   7   1       17.87       14.97      2.63 o
  -4   7   1        8.75        7.97      2.19 o
  -3   7   1      191.53      225.42     11.81 o
  -2   7   1       58.94       74.91     28.06 o
  -1   7   1      320.00      286.24     10.31 o
   0   7   1      240.25      237.86      9.32 o
   1   7   1      228.45      194.34      8.18 o
   2   7   1       13.46       10.66      6.48 o
   3   7   1       49.11       43.48      5.25 o
   4   7   1       46.05       38.38      3.59 o
   5   7   1       57.25       64.31      4.87 o
   6   7   1        6.77       11.03      3.36 o
   7   7   1        5.08        6.24      2.40 o
   8   7   1        5.88       10.07      2.40 o
  -8   8   1        7.25        6.64      1.50 o
  -7   8   1       10.54       18.23      3.84 o
  -6   8   1      163.38      185.16     10.07 o
  -5   8   1      107.68       86.59      8.15 o
  -4   8   1      172.52      160.00      5.70 o
  -3   8   1       67.68       52.88      6.72 o
  -2   8   1      228.92      233.13     16.31 o
  -1   8   1       13.48        5.42      2.87 o
   0   8   1     2540.45     2662.54     36.46 o
   1   8   1       92.45       91.62      9.59 o
   2   8   1       79.90       68.12      9.11 o
   3   8   1       12.82        7.03      3.54 o
   4   8   1      114.10      111.77      5.97 o
   5   8   1       38.61       41.73      5.28 o
   6   8   1        6.41        9.11      3.36 o
   7   8   1        2.25        3.36      2.40 o
   8   8   1        6.59        7.67      1.92 o
  -8   9   1        3.08        3.97      1.15 o
  -7   9   1        7.17       10.07      2.88 o
  -6   9   1        2.71        6.04      1.95 o
  -5   9   1       60.97       62.14      4.57 o
  -4   9   1      927.32      956.30     14.77 o
  -3   9   1        5.63        4.76      6.00 o
  -2   9   1      133.48      127.97      6.48 o
  -1   9   1      144.56      160.83     15.83 o
   0   9   1      578.73      628.30     17.63 o
   1   9   1       15.45       20.15      5.76 o
   2   9   1       31.18       28.16      3.27 o
   3   9   1        1.35        3.66      1.84 o
   4   9   1       35.30       31.18      4.80 o
   5   9   1        3.12        5.76      2.88 o
   6   9   1        6.00        7.67      2.88 o
   7   9   1       18.94       27.87      1.97 o
   8   9   1        4.73        4.32      1.44 o
  -8  10   1        0.12        0.96      1.44 o
  -7  10   1        1.76        3.84      2.40 o
  -6  10   1       24.73       34.68      3.21 o
  -5  10   1       35.15       35.14      3.36 o
  -4  10   1       12.36       16.74      2.26 o
  -3  10   1       73.55       99.09     18.76 o
  -2  10   1       10.28        8.42      1.46 o
  -1  10   1        8.64        9.55      2.56 o
   0  10   1       46.66       29.35      2.37 o
   1  10   1       76.90       68.02      4.09 o
   2  10   1       19.81       15.90      2.96 o
   3  10   1       49.53       43.81      3.89 o
   4  10   1        1.04        1.44      2.40 o
   5  10   1        7.15        6.72      2.88 o
   6  10   1        6.49        6.02      2.40 o
   7  10   1       10.12       20.13      2.04 o
  -7  11   1       36.18       62.84      4.80 o
  -6  11   1        4.01        4.32      1.70 o
  -5  11   1       58.29       67.64      4.23 o
  -4  11   1        5.50        6.95      1.90 o
  -3  11   1       24.35       20.90      2.39 o
  -2  11   1       43.71       43.89      2.62 o
  -1  11   1       25.64       16.47      2.06 o
   0  11   1       56.79       53.88      3.73 o
   1  11   1       48.96       38.52      4.94 o
   2  11   1       55.18       50.26      4.03 o
   3  11   1       40.25       40.61      2.95 o
   4  11   1        2.09        0.72      1.70 o
   5  11   1       12.29       14.67      2.37 o
   6  11   1        0.35        0.72      1.36 o
   7  11   1        1.34        4.56      1.36 o
  -7  12   1        2.52        8.15      1.44 o
  -6  12   1       25.97       38.03      2.87 o
  -5  12   1       19.39       22.07      2.71 o
  -4  12   1       18.91       21.94      2.39 o
  -3  12   1       50.74       53.45      3.41 o
  -2  12   1       41.77       44.21      3.02 o
  -1  12   1      139.41      174.10      5.63 o
   0  12   1      109.45      123.28      7.67 o
   1  12   1        4.85        5.28      1.70 o
   2  12   1       35.34       37.66      3.60 o
   3  12   1       11.81       12.17      1.97 o
   4  12   1        1.84        3.60      1.70 o
   5  12   1        0.43       -2.64      2.64 o
   6  12   1       15.19       28.19      2.53 o
  -6  13   1        1.64       10.07      2.40 o
  -5  13   1        6.43        9.04      1.84 o
  -4  13   1       31.93       43.37      2.77 o
  -3  13   1        8.13       12.46      1.94 o
  -2  13   1        0.89       -1.44      2.40 o
  -1  13   1       49.73       65.36      4.57 o
   0  13   1       13.46       13.50      2.71 o
   1  13   1        6.45       11.51      3.36 o
   2  13   1       15.64       17.03      2.11 o
   3  13   1       11.70       16.79      2.53 o
   4  13   1        1.74        3.52      1.50 o
   5  13   1        1.99        3.60      1.36 o
   6  13   1        9.04       16.31      2.40 o
  -5  14   1        0.48        1.92      1.92 o
  -4  14   1        0.73        4.80      2.40 o
  -3  14   1        1.99        4.32      1.38 o
  -2  14   1        9.42       16.79      3.84 o
  -1  14   1        0.01       -2.04      2.04 o
   0  14   1        1.43        3.84      2.88 o
   1  14   1       27.28       34.54      5.28 o
   2  14   1        6.04        7.67      2.04 o
   3  14   1        4.67        7.20      1.84 o
   4  14   1        2.45        3.12      1.36 o
   5  14   1        0.53       -0.48      1.02 o
  -4  15   1        1.66       -1.44      1.92 o
  -3  15   1        2.14        0.48      1.36 o
  -2  15   1       20.19       29.32      3.84 o
  -1  15   1        7.29       17.66      6.96 o
   0  15   1        0.57       -1.44      2.40 o
   1  15   1        0.59        6.24      2.88 o
   2  15   1       17.62       24.46      3.84 o
   3  15   1        0.56        0.24      1.36 o
   4  15   1        0.14        0.48      1.44 o
  -1  16   1        7.96       13.91      2.88 o
   0  16   1       20.10       42.69      4.32 o
   1  16   1        1.19        5.76      2.40 o
   2  16   1        3.01        5.28      2.40 o
  -9   0   2       28.80       70.51      5.76 o
  -8   0   2      193.66      223.05     11.03 o
  -7   0   2        0.60        7.72      9.59 o
  -6   0   2       10.47        7.04      2.34 o
  -5   0   2        8.38       34.06      8.15 o
  -4   0   2        9.58       17.75      6.72 o
  -3   0   2        4.50        5.76      2.88 o
  -2   0   2     7387.54     8353.73     53.25 o
  -1   0   2      710.11     1279.80     17.75 o
   0   0   2     2165.72     3883.06     27.82 o
   1   0   2      240.10      277.34      6.24 o
   2   0   2     1410.00     1318.53     13.21 o
   3   0   2        2.03        5.97      1.67 o
   4   0   2      183.50      165.97     12.47 o
   5   0   2       78.40      105.05     11.99 o
   6   0   2       12.43       14.97      2.88 o
   7   0   2       99.63      106.31      6.48 o
   8   0   2       14.22       30.82      3.60 o
   9   0   2        1.44        0.96      1.92 o
 -10   1   2        2.06        3.84      1.44 o
  -9   1   2      103.67      168.14      5.77 o
  -8   1   2       13.12       37.76      2.95 o
  -7   1   2       77.82       77.20      3.26 o
  -6   1   2       64.09       48.67      3.19 o
  -5   1   2      428.66      428.77     29.74 o
  -4   1   2     1048.67      984.06     18.96 o
  -3   1   2       81.73       80.59      4.91 o
  -2   1   2     4193.38     4739.81    158.54 o
  -1   1   2     5604.48     8484.12     31.23 o
   0   1   2     2447.87     3458.25     41.73 o
   1   1   2     1175.20     1259.11     10.39 o
   2   1   2      489.09      414.89      7.58 o
   3   1   2       24.55       20.26      2.18 o
   4   1   2      129.35      127.12      7.78 o
   5   1   2      432.78      429.45     16.11 o
   6   1   2       43.81       45.34      2.38 o
   7   1   2       43.72       57.73      3.30 o
   8   1   2       59.53       85.50      3.01 o
   9   1   2        0.12       -0.05      0.99 o
  -9   2   2        0.78       10.45      2.04 o
  -8   2   2       16.77       18.22      2.18 o
  -7   2   2      104.16       76.94      5.09 o
  -6   2   2        9.69        8.72      2.02 o
  -5   2   2       10.28        1.55      2.87 o
  -4   2   2      199.40      171.11      7.71 o
  -3   2   2      257.99      228.61      7.08 o
  -2   2   2     4221.54     4676.56    106.49 o
  -1   2   2      294.84      317.00     21.83 o
   0   2   2     1704.02     1949.05     70.99 o
   1   2   2     2001.01     1935.48     18.95 o
   2   2   2      279.99      260.89      6.16 o
   3   2   2      553.67      513.56     10.21 o
   4   2   2      101.31       86.27      4.85 o
   5   2   2      534.88      547.35     18.71 o
   6   2   2      160.63      142.75      3.96 o
   7   2   2       74.06       80.49      4.57 o
   8   2   2       14.86       19.14      1.73 o
   9   2   2        6.81        7.74      1.18 o
  -9   3   2       34.87       45.19      3.60 o
  -8   3   2       31.22       32.80      3.10 o
  -7   3   2       13.37        5.13      1.74 o
  -6   3   2       16.69       24.50      3.05 o
  -5   3   2       79.30       69.07     10.07 o
  -4   3   2      130.98      108.58      6.21 o
  -3   3   2       86.34       87.56      4.07 o
  -2   3   2    13305.70    13212.63     42.32 o
  -1   3   2     2108.04     2466.54     32.14 o
   0   3   2     1795.67     1955.68     24.94 o
   1   3   2      249.10      221.14      9.11 o
   2   3   2      967.15      816.94     15.26 o
   3   3   2      349.71      380.29     10.84 o
   4   3   2        9.99        6.88      9.35 o
   5   3   2      205.14      184.20     14.87 o
   6   3   2       15.22       11.30      1.74 o
   7   3   2        6.66        8.49      1.83 o
   8   3   2        4.57        3.72      1.33 o
   9   3   2        5.41        8.40      1.36 o
  -9   4   2        4.18        4.69      1.50 o
  -8   4   2       77.40       91.26      3.99 o
  -7   4   2       37.79       37.84      4.31 o
  -6   4   2      325.84      320.99      8.21 o
  -5   4   2       15.00       12.47      5.28 o
  -4   4   2      263.48      245.60     16.31 o
  -3   4   2       41.39       32.62      5.76 o
  -2   4   2      208.59      175.09     10.55 o
  -1   4   2      187.32      161.17      9.11 o
   0   4   2     4032.03     4004.90     37.90 o
   1   4   2      108.85       93.06      4.80 o
   2   4   2      180.20      163.53      6.76 o
   3   4   2       85.71       82.05      5.59 o
   4   4   2      197.77      176.34      8.82 o
   5   4   2        8.50        7.52      3.36 o
   6   4   2       37.20       28.46      4.32 o
   7   4   2       21.89       19.22      2.22 o
   8   4   2        6.73       10.60      1.66 o
   9   4   2       14.43       21.11      1.70 o
  -9   5   2        4.34        8.64      1.92 o
  -8   5   2       41.72       45.11      2.67 o
  -7   5   2       45.26       43.34      3.89 o
  -6   5   2        3.48        4.37      1.95 o
  -5   5   2       10.42        7.20      4.32 o
  -4   5   2      139.27      125.68     12.47 o
  -3   5   2     2415.00     2432.49     46.53 o
  -2   5   2       23.13       22.71      4.32 o
  -1   5   2      101.64       89.79      6.72 o
   0   5   2     1659.05     1563.50     33.58 o
   1   5   2      282.90      252.79     12.95 o
   2   5   2      256.04      238.73     10.07 o
   3   5   2        5.90        2.88      2.04 o
   4   5   2       66.85       64.55      5.74 o
   5   5   2       49.72       41.82      3.39 o
   6   5   2      119.09      124.70      7.67 o
   7   5   2       18.86       20.42      2.53 o
   8   5   2        2.69        2.64      1.36 o
  -9   6   2        0.48        1.68      1.68 o
  -8   6   2       11.28       12.42      1.55 o
  -7   6   2        3.81        4.65      2.19 o
  -6   6   2       73.60       68.56      4.57 o
  -5   6   2       93.17       75.31      4.01 o
  -4   6   2       28.25       33.58      8.15 o
  -3   6   2     1282.07     1459.20     41.25 o
  -2   6   2       18.55        6.24     11.03 o
  -1   6   2      579.83      529.98     21.83 o
   0   6   2      433.27      409.82     11.04 o
   1   6   2      394.81      356.28     12.58 o
   2   6   2      258.75      269.82     16.31 o
   3   6   2      150.52      126.20     14.63 o
   4   6   2       22.76       32.66     13.67 o
   5   6   2       23.38       20.43      2.92 o
   6   6   2       40.18       37.95      3.39 o
   7   6   2       11.27       12.21      2.19 o
   8   6   2        0.84        0.72      1.36 o
  -9   7   2        2.66        1.92      1.44 o
  -8   7   2        2.31        1.20      1.36 o
  -7   7   2        4.64        5.88      3.60 o
  -6   7   2        2.15        3.84      2.88 o
  -5   7   2        0.54       -1.83      1.83 o
  -4   7   2       54.88       47.50      4.06 o
  -3   7   2     1172.93     1346.00     39.81 o
  -2   7   2       74.55      109.48     30.70 o
  -1   7   2      630.07      629.82     12.05 o
   0   7   2      131.41      112.09     10.55 o
   1   7   2       30.13       33.58      5.76 o
   2   7   2      216.72      179.22      9.08 o
   3   7   2      170.21      142.99     14.15 o
   4   7   2       73.98       53.51      4.04 o
   5   7   2       11.72        7.50      2.47 o
   6   7   2        4.68        5.28      2.40 o
   7   7   2        1.02        0.53      1.68 o
   8   7   2        1.13       -0.96      1.92 o
  -8   8   2        4.10        5.86      1.68 o
  -7   8   2       24.61       33.10      4.32 o
  -6   8   2       30.52       38.41      3.34 o
  -5   8   2      272.32      274.37     14.63 o
  -4   8   2       23.03       17.02      2.34 o
  -3   8   2       39.86       21.30      6.96 o
  -2   8   2      398.34      380.19     26.14 o
  -1   8   2      157.75      140.86     10.07 o
   0   8   2      364.33      340.83     12.35 o
   1   8   2      162.42      130.47     11.99 o
   2   8   2       27.13       32.62      7.20 o
   3   8   2       99.03       97.46      5.80 o
   4   8   2       52.54       41.47      3.92 o
   5   8   2       25.50       23.02      4.32 o
   6   8   2       13.35       11.99      3.36 o
   7   8   2        8.46        9.82      1.84 o
   8   8   2        1.06       -1.92      1.92 o
  -8   9   2        7.69       11.03      1.70 o
  -7   9   2        5.92        9.11      2.88 o
  -6   9   2        3.15        4.45      1.84 o
  -5   9   2        3.65        3.68      1.66 o
  -4   9   2      472.94      499.94      8.75 o
  -3   9   2        3.42        3.14      1.17 o
  -2   9   2      154.09      125.51      6.23 o
  -1   9   2       23.36       18.06      4.80 o
   0   9   2      132.34      124.56     17.51 o
   1   9   2      121.69      120.40     12.47 o
   2   9   2        3.26        4.00      2.40 o
   3   9   2       21.80       21.02      3.27 o
   4   9   2        4.93        1.92      2.40 o
   5   9   2       17.52       14.39      3.36 o
   6   9   2        1.53       -0.48      2.40 o
   7   9   2        4.53        7.12      1.94 o
  -8  10   2        0.34        0.48      0.96 o
  -7  10   2       29.85       36.46      4.32 o
  -6  10   2        1.45        2.69      2.16 o
  -5  10   2       12.72       15.05      2.53 o
  -4  10   2      146.57      159.04      5.61 o
  -3  10   2        6.83       21.40      3.66 o
  -2  10   2        1.97        0.32      1.16 o
  -1  10   2       15.96       11.84      1.71 o
   0  10   2       47.30       44.68      4.23 o
   1  10   2       34.39       34.90      4.13 o
   2  10   2        6.97        8.44      2.39 o
   3  10   2        4.75        4.80      2.88 o
   4  10   2       36.57       34.54      5.28 o
   5  10   2       20.94       19.19      3.84 o
   6  10   2        0.25       -1.84      1.84 o
   7  10   2        0.65        0.75      1.44 o
  -7  11   2        2.34        5.28      2.40 o
  -6  11   2       33.51       41.46      3.21 o
  -5  11   2        5.33        4.17      1.55 o
  -4  11   2       19.48       20.14      2.39 o
  -3  11   2       70.16       66.27      3.29 o
  -2  11   2       28.55       30.46      2.27 o
  -1  11   2       46.03       40.36      3.69 o
   0  11   2       31.11       27.27      2.87 o
   1  11   2        8.29        6.30      2.39 o
   2  11   2       72.03       63.56      4.37 o
   3  11   2       47.15       47.49      5.76 o
   4  11   2       20.93       22.07      4.32 o
   5  11   2        2.72       -0.96      1.70 o
   6  11   2        1.90        1.44      1.36 o
   7  11   2        2.45        5.76      1.44 o
  -7  12   2        4.69       11.05      1.68 o
  -6  12   2        5.23       13.52      2.19 o
  -5  12   2       44.41       57.79      3.89 o
  -4  12   2       21.91       25.43      2.49 o
  -3  12   2       50.91       60.07      3.58 o
  -2  12   2       15.21       12.91      2.53 o
  -1  12   2        2.13        0.63      1.55 o
   0  12   2       54.51       68.07      6.48 o
   1  12   2        5.01        2.16      1.70 o
   2  12   2       13.90       11.59      2.37 o
   3  12   2       12.05       11.53      2.37 o
   4  12   2        4.81        4.08      1.70 o
   5  12   2        1.47       -0.16      1.50 o
   6  12   2        3.67        7.50      1.18 o
  -6  13   2        2.54        8.63      2.40 o
  -5  13   2       19.70       29.27      2.71 o
  -4  13   2        0.25        4.68      1.55 o
  -3  13   2        0.47        1.12      1.38 o
  -2  13   2        0.37       -1.84      1.84 o
  -1  13   2        1.46        3.12      2.16 o
   0  13   2       23.64       26.79      4.80 o
   1  13   2        1.38        3.88      1.84 o
   2  13   2        0.27       -0.96      1.70 o
   3  13   2        0.33        1.20      1.70 o
   4  13   2        5.63        7.07      1.92 o
   5  13   2        4.48        6.98      1.70 o
  -5  14   2        0.20        1.92      1.92 o
  -4  14   2        3.19        3.30      1.50 o
  -3  14   2       16.86       20.63      3.84 o
  -2  14   2        2.56        5.28      2.88 o
  -1  14   2        0.95       -2.88      2.88 o
   0  14   2        0.65       -1.92      2.88 o
   1  14   2       14.55       16.56      4.32 o
   2  14   2        1.30        1.12      1.73 o
   3  14   2        2.12        4.80      1.92 o
   4  14   2        2.98        5.76      1.70 o
   5  14   2        0.09        0.44      1.03 o
  -4  15   2        0.05       -1.92      1.92 o
  -3  15   2        1.03       -1.23      1.92 o
  -2  15   2        9.17       10.09      3.84 o
  -1  15   2        1.94       -0.96      2.40 o
   0  15   2        2.37       -2.88      2.88 o
   1  15   2        8.04       12.95      3.36 o
   2  15   2        5.71        8.15      2.88 o
   3  15   2        0.11       -1.36      1.36 o
   4  15   2        1.09        0.96      1.44 o
  -2  16   2        1.80        1.92      1.92 o
  -1  16   2        1.03        3.36      1.92 o
   0  16   2        1.55        3.89      1.68 o
   1  16   2        1.28        3.84      2.40 o
   2  16   2        0.61        0.96      1.92 o
 -10   0   3       16.76       19.19      2.40 o
  -9   0   3       10.08       24.94      3.84 o
  -8   0   3       26.61       28.78      4.80 o
  -7   0   3        0.35        7.80      2.53 o
  -6   0   3      259.58      242.26      9.50 o
  -5   0   3        0.07       -4.80      4.80 o
  -4   0   3      744.98      724.81     23.02 o
  -3   0   3        5.09        6.24      2.88 o
  -2   0   3      893.65     1355.59     24.46 o
  -1   0   3       26.74       38.85      3.84 o
   0   0   3     9621.38    15643.99     69.07 o
   1   0   3      587.58      583.51      8.87 o
   2   0   3       40.18       43.12      2.83 o
   3   0   3      660.58      715.21     23.02 o
   4   0   3       87.85      128.56     11.99 o
   5   0   3       27.29       29.26      6.72 o
   6   0   3        0.16        2.60      2.31 o
   7   0   3       62.02       54.37      3.89 o
   8   0   3        0.00        2.49      1.60 o
   9   0   3       16.03       19.67      2.88 o
 -10   1   3        1.12        6.24      1.92 o
  -9   1   3       38.58       63.89      3.73 o
  -8   1   3        0.74        1.28      2.11 o
  -7   1   3      132.21      126.30      4.66 o
  -6   1   3       21.52       29.14      3.74 o
  -5   1   3      149.53      138.17      8.64 o
  -4   1   3       63.79       57.34      4.91 o
  -3   1   3       99.09       96.01      5.25 o
  -2   1   3      580.14      846.14     37.42 o
  -1   1   3      143.56      218.84      6.08 o
   0   1   3     4166.85     5896.09     27.31 o
   1   1   3      773.72      805.38      9.36 o
   2   1   3      395.00      399.85      7.69 o
   3   1   3     1849.04     1974.66     19.24 o
   4   1   3      419.46      449.79     14.91 o
   5   1   3       77.03       71.36      9.59 o
   6   1   3       43.15       47.74      2.19 o
   7   1   3        5.67       10.73      1.65 o
   8   1   3        4.70        5.08      1.12 o
   9   1   3        4.03        6.77      1.44 o
 -10   2   3        5.98       10.07      1.92 o
  -9   2   3       19.66       32.03      2.87 o
  -8   2   3       29.53       27.45      2.39 o
  -7   2   3      147.15      131.18      4.81 o
  -6   2   3       34.53       29.64      3.25 o
  -5   2   3      109.50       88.59     13.19 o
  -4   2   3      149.65      144.97     10.79 o
  -3   2   3     1294.01     1392.61    106.25 o
  -2   2   3      478.75      543.64     38.61 o
  -1   2   3      759.30      982.12     19.43 o
   0   2   3     1108.54     1306.65     12.86 o
   1   2   3      398.01      440.56      7.57 o
   2   2   3      245.07      232.34      6.25 o
   3   2   3     1153.33     1181.54     15.94 o
   4   2   3      674.38      668.47     23.02 o
   5   2   3       21.73       20.70      2.09 o
   6   2   3       12.24        8.94      1.47 o
   7   2   3        2.58        2.28      1.20 o
   8   2   3        3.15        2.51      1.06 o
   9   2   3        1.53        1.20      1.20 o
  -9   3   3        1.13        2.16      1.36 o
  -8   3   3       16.61       15.76      1.90 o
  -7   3   3      129.80      122.07      5.15 o
  -6   3   3      134.17      128.01      7.22 o
  -5   3   3      131.74      106.97     11.99 o
  -4   3   3        2.42       -3.36      4.80 o
  -3   3   3      293.21      296.62      8.87 o
  -2   3   3      394.35      410.37     40.05 o
  -1   3   3      620.79      676.36     17.75 o
   0   3   3     1289.24     1412.18     14.01 o
   1   3   3     1092.87     1141.65     21.59 o
   2   3   3      227.53      214.22      6.46 o
   3   3   3      102.39      106.17      6.97 o
   4   3   3       62.83       54.31      4.30 o
   5   3   3       95.75       74.23      3.21 o
   6   3   3       73.18       56.73      2.91 o
   7   3   3        4.22        3.24      1.20 o
   8   3   3        1.18       -0.66      1.63 o
   9   3   3        6.79        9.81      1.44 o
  -9   4   3        0.73        1.92      1.36 o
  -8   4   3       30.21       33.53      2.15 o
  -7   4   3        3.35       -1.20      2.04 o
  -6   4   3       23.02       14.24      8.87 o
  -5   4   3        9.82       12.95      5.76 o
  -4   4   3       32.65       14.39      5.28 o
  -3   4   3      202.00      271.02     16.31 o
  -2   4   3     1106.27     1283.64     30.70 o
  -1   4   3      327.16      333.02      9.14 o
   0   4   3     3019.02     3035.81     53.25 o
   1   4   3      541.88      504.05     14.87 o
   2   4   3      749.45      751.28     45.33 o
   3   4   3      379.52      369.44     23.26 o
   4   4   3      120.22      101.91      7.10 o
   5   4   3       38.63       40.44      2.43 o
   6   4   3       26.08       25.85      2.03 o
   7   4   3        2.90        0.80      1.43 o
   8   4   3        0.32        0.00      1.36 o
  -9   5   3        4.49        7.60      1.50 o
  -8   5   3        4.83        5.64      1.38 o
  -7   5   3        0.62       -2.19      2.19 o
  -6   5   3       23.18       19.19      3.53 o
  -5   5   3       27.82       18.81      9.35 o
  -4   5   3      951.03     1146.93     39.33 o
  -3   5   3       87.09       99.29     11.03 o
  -2   5   3      831.85      891.26     26.86 o
  -1   5   3      945.76      870.59     16.79 o
   0   5   3      269.77      250.23     11.75 o
   1   5   3       22.95       18.23      4.32 o
   2   5   3      115.82      130.90      6.95 o
   3   5   3      609.03      698.47     50.61 o
   4   5   3      142.99      157.16      9.16 o
   5   5   3       96.05       94.98      3.78 o
   6   5   3        5.00        0.00      2.40 o
   7   5   3       17.30       16.32      2.37 o
   8   5   3        0.69       -0.24      1.36 o
  -9   6   3       10.01        9.04      1.36 o
  -8   6   3        7.56        8.74      1.46 o
  -7   6   3      155.80      151.72      6.61 o
  -6   6   3       90.90       86.79      6.24 o
  -5   6   3        3.97       -2.72      3.09 o
  -4   6   3      282.79      291.17     20.63 o
  -3   6   3      286.42      245.12     17.27 o
  -2   6   3       77.18       77.56      6.96 o
  -1   6   3      252.23      230.65     12.71 o
   0   6   3       54.34       48.67      4.23 o
   1   6   3      359.73      351.13     16.79 o
   2   6   3       51.02       49.63      4.91 o
   3   6   3      168.41      215.99     23.98 o
   4   6   3      139.99      127.20      6.54 o
   5   6   3       35.42       22.11     11.03 o
   6   6   3        7.95        1.81      1.50 o
   7   6   3        3.53        2.66      1.50 o
   8   6   3        1.51       -0.24      1.36 o
  -9   7   3        1.11        1.92      1.44 o
  -8   7   3        0.10       -0.64      1.66 o
  -7   7   3       32.47       30.58      4.08 o
  -6   7   3        4.30        5.28      2.88 o
  -5   7   3       50.69       37.63      3.22 o
  -4   7   3       93.17       73.06      4.25 o
  -3   7   3      127.69      103.61     11.51 o
  -2   7   3       44.94       41.28      4.71 o
  -1   7   3       85.60       87.75      6.08 o
   0   7   3      483.49      449.01     12.98 o
   1   7   3      600.13      569.39     23.02 o
   2   7   3       46.06       46.57      4.91 o
   3   7   3        4.62        6.24      4.32 o
   4   7   3       31.10       26.42      3.19 o
   5   7   3        6.32        3.36      2.40 o
   6   7   3       20.12       17.75      3.84 o
   7   7   3        1.86        2.88      1.92 o
   8   7   3        3.82        3.84      1.92 o
  -8   8   3        5.49        7.92      1.70 o
  -7   8   3        0.04        2.40      2.40 o
  -6   8   3        9.54        7.20      3.36 o
  -5   8   3      321.80      329.78     10.01 o
  -4   8   3        8.10       10.38      2.08 o
  -3   8   3        1.65       -0.10      3.21 o
  -2   8   3       56.24       56.35      4.58 o
  -1   8   3      168.16      156.15      8.64 o
   0   8   3      447.04      424.16     13.71 o
   1   8   3      163.38      146.78     12.95 o
   2   8   3       52.16       50.37      8.15 o
   3   8   3       20.99       20.38      3.27 o
   4   8   3       20.41       21.96      3.63 o
   5   8   3        2.34        1.92      2.40 o
   6   8   3        7.90        2.88      2.40 o
   7   8   3        1.76        4.32      1.44 o
   8   8   3        0.31       -0.96      1.20 o
  -8   9   3        0.47        1.20      3.12 o
  -7   9   3       10.09       13.91      3.36 o
  -6   9   3       25.76       29.08      3.00 o
  -5   9   3       76.83       73.43      4.40 o
  -4   9   3      159.24      156.30      5.41 o
  -3   9   3        2.40        3.24      1.16 o
  -2   9   3      118.65       94.99      3.64 o
  -1   9   3       77.23       64.15      6.08 o
   0   9   3       30.11       23.50      6.24 o
   1   9   3        7.68        6.24      4.32 o
   2   9   3       35.38       31.00      3.63 o
   3   9   3       30.35       23.74      3.70 o
   4   9   3       10.76       10.07      3.36 o
   5   9   3        3.75        0.96      2.40 o
   6   9   3        4.29        5.28      2.40 o
   7   9   3       20.34       25.07      1.66 o
  -8  10   3        8.43       10.57      1.36 o
  -7  10   3        0.66        0.96      2.40 o
  -6  10   3       32.55       33.21      3.00 o
  -5  10   3       34.27       26.66      2.46 o
  -4  10   3       24.11       21.82      2.46 o
  -3  10   3        3.26        6.93      1.60 o
  -2  10   3       12.06       12.79      1.59 o
  -1  10   3        5.55        6.23      1.19 o
   0  10   3       40.02       43.07      2.29 o
   1  10   3       29.25       27.11      2.78 o
   2  10   3       29.47       26.77      4.07 o
   3  10   3       54.68       50.37      6.24 o
   4  10   3       18.29       11.51      3.36 o
   5  10   3        0.30       -2.40      2.88 o
   6  10   3        0.36       -2.40      2.40 o
   7  10   3        2.35        2.56      0.98 o
  -7  11   3        3.05        4.80      2.40 o
  -6  11   3       38.65       52.60      3.55 o
  -5  11   3        2.20        1.33      1.46 o
  -4  11   3        1.38        2.34      1.46 o
  -3  11   3        4.58        3.00      1.19 o
  -2  11   3        4.03        3.45      1.30 o
  -1  11   3        0.92        2.97      1.64 o
   0  11   3       97.38       90.40      3.72 o
   1  11   3       30.48       26.44      2.46 o
   2  11   3       36.47       28.30      4.80 o
   3  11   3       16.60       13.91      3.84 o
   4  11   3        1.37        0.96      2.40 o
   5  11   3        0.96       -1.92      2.40 o
   6  11   3        0.94        3.04      1.11 o
  -7  12   3        1.48        9.11      1.92 o
  -6  12   3       81.75      129.99      7.20 o
  -5  12   3        8.54        4.62      1.92 o
  -4  12   3        0.62       -0.16      1.38 o
  -3  12   3        0.21       -1.55      1.55 o
  -2  12   3       10.89        7.62      1.83 o
  -1  12   3       21.70       19.36      4.08 o
   0  12   3       55.38       60.06      3.45 o
   1  12   3       11.95        8.53      2.19 o
   2  12   3        1.51        0.48      1.70 o
   3  12   3       12.93       10.89      2.88 o
   4  12   3        1.02        1.68      1.70 o
   5  12   3        0.44       -0.24      1.36 o
   6  12   3        3.56        4.39      1.92 o
  -6  13   3        4.23        8.15      2.40 o
  -5  13   3        6.41       14.39      2.88 o
  -4  13   3        3.87        0.92      1.80 o
  -3  13   3        2.14        1.83      1.46 o
  -2  13   3        9.64       11.03      3.84 o
  -1  13   3        0.20       -0.57      1.84 o
   0  13   3       11.04       10.28      4.32 o
   1  13   3       11.10       12.33      1.94 o
   2  13   3        8.73       11.21      2.19 o
   3  13   3       27.82       27.97      2.87 o
   4  13   3        1.27        0.72      1.36 o
   5  13   3        1.10        1.92      1.92 o
  -5  14   3        0.07        1.92      1.44 o
  -4  14   3        0.36        0.21      1.92 o
  -3  14   3        0.26        3.36      2.40 o
  -2  14   3        2.29        1.88      1.84 o
  -1  14   3       12.00       12.47      3.36 o
   0  14   3        3.09        1.44      2.40 o
   1  14   3       20.47       26.97      2.36 o
   2  14   3       11.11       13.58      1.83 o
   3  14   3       10.77       12.14      1.74 o
   4  14   3        0.50        0.64      1.21 o
  -3  15   3        3.95        0.21      2.40 o
  -2  15   3        1.98        5.28      2.88 o
  -1  15   3        4.16        8.15      2.88 o
   0  15   3        0.98       -2.88      2.88 o
   1  15   3        2.02        0.48      2.40 o
   2  15   3        0.78       -1.44      2.40 o
   3  15   3        1.18        0.00      1.92 o
  -2  16   3        0.60        0.48      1.92 o
  -1  16   3        1.95        4.80      2.40 o
   0  16   3        7.24       10.56      1.92 o
   1  16   3        0.56        2.40      1.92 o
   2  16   3        1.49        3.36      1.92 o
 -10   0   4        9.55       21.59      2.40 o
  -9   0   4        0.22        1.44      2.40 o
  -8   0   4        2.23       -1.44      2.88 o
  -7   0   4        7.55        9.59      3.36 o
  -6   0   4      261.54      259.78     10.07 o
  -5   0   4       21.05       23.50      6.24 o
  -4   0   4        6.94      109.85     12.95 o
  -3   0   4        3.55       47.49      7.20 o
  -2   0   4      163.99      246.56     11.51 o
  -1   0   4      659.61     1201.13     22.55 o
   0   0   4     1689.32     2338.47     31.18 o
   1   0   4       16.98       25.90      3.84 o
   2   0   4       19.30       16.96      2.30 o
   3   0   4     1196.53     1247.18     32.14 o
   4   0   4       54.67       55.16      8.15 o
   5   0   4       73.19       63.02      3.63 o
   6   0   4        8.40       17.33      5.28 o
   7   0   4       97.35      107.52      5.05 o
   8   0   4        0.10        1.39      1.50 o
 -10   1   4       16.60       32.62      2.88 o
  -9   1   4       10.86       15.77      2.37 o
  -8   1   4       29.81       25.19      3.05 o
  -7   1   4        1.96        5.32      2.16 o
  -6   1   4       14.50       22.41      2.63 o
  -5   1   4       34.12       38.47      5.40 o
  -4   1   4     1960.88     2393.00     32.85 o
  -3   1   4     1840.21     2321.53     28.20 o
  -2   1   4      834.25     1166.11     16.80 o
  -1   1   4      493.41      787.81     53.25 o
   0   1   4      890.75     1225.30     14.64 o
   1   1   4     1422.09     1721.50     15.36 o
   2   1   4      200.04      212.55      6.13 o
   3   1   4      552.94      648.83     17.03 o
   4   1   4      142.03      125.79      8.63 o
   5   1   4       16.11       19.28      2.27 o
   6   1   4      152.19      142.92      4.19 o
   7   1   4        0.43       11.44      1.79 o
   8   1   4        6.48       11.80      1.30 o
 -10   2   4        0.31        6.24      1.92 o
  -9   2   4        4.84        4.13      3.84 o
  -8   2   4       22.12       19.21      3.17 o
  -7   2   4       23.23       15.75      3.12 o
  -6   2   4       45.47       48.67      4.36 o
  -5   2   4      121.90      143.33      9.45 o
  -4   2   4     1494.83     1861.76     28.79 o
  -3   2   4     5455.95     6685.53     46.67 o
  -2   2   4     1229.47     1503.87     19.01 o
  -1   2   4      535.97      610.92     23.02 o
   0   2   4       41.52       44.69      3.10 o
   1   2   4      885.38      950.22     14.88 o
   2   2   4      353.28      324.14      7.92 o
   3   2   4      500.91      493.45     10.94 o
   4   2   4      230.06      219.18     11.18 o
   5   2   4       11.89       12.81      1.35 o
   6   2   4       38.49       40.32      2.45 o
   7   2   4       70.48       85.24      3.26 o
   8   2   4       21.85       32.22      1.83 o
   9   2   4        0.62        3.84      1.44 o
  -9   3   4        2.29        1.92      1.36 o
  -8   3   4       15.19       16.04      1.66 o
  -7   3   4       31.73       16.39      8.15 o
  -6   3   4        7.34        2.27      2.12 o
  -5   3   4       19.33       13.91      6.24 o
  -4   3   4     1443.16     1807.94     47.97 o
  -3   3   4      962.12     1112.42     30.70 o
  -2   3   4      830.57      976.95     15.83 o
  -1   3   4      149.94      125.20      8.15 o
   0   3   4      578.26      655.74     17.75 o
   1   3   4       35.97       36.50      2.67 o
   2   3   4      890.15      914.50     18.23 o
   3   3   4      904.14      880.91     27.58 o
   4   3   4      222.22      175.58     16.79 o
   5   3   4       33.78       29.60      1.84 o
   6   3   4       38.36       40.17      2.45 o
   7   3   4        0.38       -0.60      1.20 o
   8   3   4       15.48       19.95      2.19 o
  -9   4   4        0.09       -0.14      1.15 o
  -8   4   4        2.43       -0.68      1.09 o
  -7   4   4       15.06        9.70      1.74 o
  -6   4   4       65.21       54.71      5.05 o
  -5   4   4        4.13        4.32      4.80 o
  -4   4   4       29.07       41.25      8.15 o
  -3   4   4      450.85      506.55     22.55 o
  -2   4   4      495.57      511.82     20.15 o
  -1   4   4      182.66      191.61      9.35 o
   0   4   4      358.47      331.53      6.92 o
   1   4   4      173.79      187.84      7.37 o
   2   4   4      551.20      556.53     21.83 o
   3   4   4      161.34      177.69      8.53 o
   4   4   4      110.97       88.17      5.89 o
   5   4   4       13.57       12.58      1.60 o
   6   4   4       28.66       23.85      1.90 o
   7   4   4       13.73       10.18      1.67 o
   8   4   4        2.13        0.48      1.36 o
  -9   5   4        0.24        1.44      2.40 o
  -8   5   4       31.38       29.32      2.30 o
  -7   5   4      125.16      117.50      5.77 o
  -6   5   4        9.02       11.37      2.96 o
  -5   5   4        9.98        9.33      3.12 o
  -4   5   4      451.98      462.42     24.94 o
  -3   5   4     1459.54     1639.57     41.73 o
  -2   5   4      518.35      640.38     23.50 o
  -1   5   4      234.81      243.86      8.98 o
   0   5   4       38.26       30.94      3.73 o
   1   5   4       44.85       47.01      6.24 o
   2   5   4      239.23      237.13      9.84 o
   3   5   4       40.03       47.60      6.00 o
   4   5   4      219.07      219.78     11.18 o
   5   5   4       67.58       66.39      3.22 o
   6   5   4        1.45        0.72      1.70 o
   7   5   4        1.71        1.20      1.36 o
   8   5   4       13.78       18.91      1.55 o
  -9   6   4        1.33        1.68      1.02 o
  -8   6   4        2.84        4.21      1.27 o
  -7   6   4        0.85       -2.30      2.30 o
  -6   6   4        6.85        2.40      2.40 o
  -5   6   4       60.34       52.27      3.68 o
  -4   6   4      258.58      258.07     19.67 o
  -3   6   4     2357.14     2510.67     54.20 o
  -2   6   4      294.81      284.93     16.31 o
  -1   6   4      179.24      156.56      7.97 o
   0   6   4      212.51      178.13      8.30 o
   1   6   4       64.69       74.35      8.63 o
   2   6   4       10.04        6.51      3.60 o
   3   6   4      153.24      154.63     19.91 o
   4   6   4      191.22      189.11      8.14 o
   5   6   4       65.65       64.28      5.76 o
   6   6   4       11.28        4.86      2.02 o
   7   6   4        0.42        0.48      1.92 o
   8   6   4        1.18        3.84      1.92 o
  -8   7   4        3.89        3.43      1.60 o
  -7   7   4        2.29       -1.52      2.40 o
  -6   7   4       14.44        7.20      2.88 o
  -5   7   4        7.01       -0.04      2.16 o
  -4   7   4        8.51       11.24      2.19 o
  -3   7   4      286.43      258.55     18.71 o
  -2   7   4       19.78       20.63      5.28 o
  -1   7   4       16.79       17.26      3.36 o
   0   7   4       53.58       41.25      6.72 o
   1   7   4      220.91      215.38     14.87 o
   2   7   4      326.75      346.84     35.26 o
   3   7   4       43.80       38.45      4.07 o
   4   7   4        2.14        0.75      2.10 o
   5   7   4        2.73        3.84      2.40 o
   6   7   4        0.11       -2.16      2.16 o
   7   7   4        0.97       -0.96      1.92 o
   8   7   4        0.55        0.96      1.44 o
  -8   8   4       16.82       23.37      2.19 o
  -7   8   4        2.36        2.40      2.40 o
  -6   8   4        6.98        4.80      2.88 o
  -5   8   4       79.21       70.05      4.07 o
  -4   8   4       62.55       58.36      2.76 o
  -3   8   4       76.56       67.47      5.28 o
  -2   8   4       69.57       43.65      7.67 o
  -1   8   4       59.01       63.32      8.63 o
   0   8   4      101.26       99.04      7.03 o
   1   8   4      122.66      134.11      8.46 o
   2   8   4       86.91       87.21      5.74 o
   3   8   4       61.47       55.55      4.94 o
   4   8   4       25.94       22.07      4.32 o
   5   8   4       29.79       33.10      4.80 o
   6   8   4        0.33       -0.59      1.50 o
   7   8   4        0.55        0.00      1.92 o
  -8   9   4        0.17       -0.41      1.15 o
  -7   9   4        7.21        8.63      2.88 o
  -6   9   4        0.46        1.92      2.40 o
  -5   9   4       40.66       32.11      2.74 o
  -4   9   4      405.09      385.18      8.52 o
  -3   9   4      129.63      115.87      3.81 o
  -2   9   4      152.32      128.27      4.41 o
  -1   9   4      127.06      119.91      4.55 o
   0   9   4      139.90      120.88     12.95 o
   1   9   4        7.62        9.30      2.10 o
   2   9   4        5.34        5.38      2.01 o
   3   9   4       56.36       49.62      3.60 o
   4   9   4       26.04       22.55      4.32 o
   5   9   4        2.42       -0.96      2.88 o
   6   9   4        4.76        3.46      1.50 o
   7   9   4        1.84       -0.41      2.16 o
  -8  10   4        1.30        2.64      1.02 o
  -7  10   4       26.29       30.22      3.84 o
  -6  10   4        2.12        0.78      4.56 o
  -5  10   4        4.55        3.39      1.58 o
  -4  10   4       47.21       41.87      3.10 o
  -3  10   4       71.51       63.84      3.11 o
  -2  10   4       20.28       15.41      1.64 o
  -1  10   4       22.03       20.90      1.91 o
   0  10   4      109.13      111.41      3.48 o
   1  10   4       56.75       52.79      3.74 o
   2  10   4        9.20        6.17      1.82 o
   3  10   4       30.54       29.74      4.80 o
   4  10   4       11.16        7.67      3.36 o
   5  10   4        0.80       -2.88      2.88 o
   6  10   4        1.50        2.40      1.44 o
  -7  11   4        0.39        0.00      1.92 o
  -6  11   4       21.20       17.75      3.36 o
  -5  11   4        7.30        4.61      1.62 o
  -4  11   4       22.30       18.25      2.30 o
  -3  11   4        0.81        0.51      1.01 o
  -2  11   4       25.53       22.49      2.14 o
  -1  11   4        6.51        7.79      1.89 o
   0  11   4       14.78       16.58      1.76 o
   1  11   4       16.29       15.23      1.97 o
   2  11   4       14.46       14.87      2.53 o
   3  11   4        0.84        0.00      2.40 o
   4  11   4       12.20       12.95      3.36 o
   5  11   4        0.45       -0.48      2.40 o
   6  11   4        0.32       -0.99      0.99 o
  -7  12   4        2.29        4.32      1.44 o
  -6  12   4       13.21       19.19      3.36 o
  -5  12   4        7.47        5.76      2.88 o
  -4  12   4        3.40        1.78      1.46 o
  -3  12   4       78.33       95.85      3.70 o
  -2  12   4       12.39       13.13      2.11 o
  -1  12   4       37.33       36.10      2.95 o
   0  12   4       14.16       15.33      1.85 o
   1  12   4        4.54        3.63      1.86 o
   2  12   4        1.34       -0.48      1.70 o
   3  12   4        0.16       -1.44      1.70 o
   4  12   4        7.74        4.58      1.84 o
   5  12   4        0.10       -0.48      1.36 o
   6  12   4        0.11       -1.02      1.02 o
  -6  13   4        1.14        3.36      1.92 o
  -5  13   4        1.60        2.40      1.92 o
  -4  13   4       21.25       29.43      2.87 o
  -3  13   4       16.87       21.11      4.32 o
  -2  13   4        5.81        5.01      1.84 o
  -1  13   4       28.35       34.70      3.55 o
   0  13   4        2.65        2.20      1.46 o
   1  13   4        4.77        3.81      1.46 o
   2  13   4        4.56        5.67      1.84 o
   3  13   4        1.12        1.49      1.50 o
   4  13   4        2.25        3.20      1.50 o
   5  13   4        1.26        1.01      1.25 o
  -4  14   4        0.50       -1.44      1.92 o
  -3  14   4        2.63        3.84      2.88 o
  -2  14   4        0.55        1.20      1.70 o
  -1  14   4        3.28        5.89      1.84 o
   0  14   4        1.46        0.00      2.40 o
   1  14   4        3.25        3.44      1.33 o
   2  14   4        4.17        4.16      1.38 o
   3  14   4        4.05        6.11      1.38 o
   4  14   4        3.71        6.90      1.18 o
  -3  15   4        1.24        5.28      2.40 o
  -2  15   4        6.73       10.55      2.88 o
  -1  15   4        0.58        0.00      2.40 o
   0  15   4        4.63        7.20      2.88 o
   1  15   4        2.12        2.40      2.40 o
   2  15   4        1.85        2.40      1.92 o
   3  15   4        0.65        0.48      1.92 o
  -2  16   4        1.20        0.00      1.92 o
  -1  16   4        1.33        1.92      1.92 o
   0  16   4        2.00        4.08      1.36 o
   1  16   4        0.62        1.44      1.92 o
 -10   0   5        8.23       16.31      2.40 o
  -9   0   5        0.38       -2.40      2.40 o
  -7   0   5        5.05        4.32      2.88 o
  -6   0   5      308.21      314.16     15.59 o
  -5   0   5       90.27      112.73     11.99 o
  -4   0   5      584.92      718.09     25.90 o
  -3   0   5      463.02      561.23     20.63 o
  -2   0   5       75.15       72.91      6.72 o
  -1   0   5      132.99      187.08     10.07 o
   0   0   5        5.44        6.24      1.70 o
   1   0   5     2558.03     2991.80     38.37 o
   2   0   5       35.13       35.98      5.76 o
   3   0   5       80.05       63.32      8.15 o
   4   0   5        1.63        7.67      4.80 o
   5   0   5        0.18        3.50      1.77 o
   6   0   5        3.09        7.67      2.04 o
   7   0   5       37.82       39.24      3.34 o
   8   0   5        2.61       11.61      1.84 o
 -10   1   5       10.93       23.50      2.40 o
  -9   1   5        0.87       -2.16      2.16 o
  -8   1   5        2.96       -2.53      2.53 o
  -7   1   5       18.63       20.89      3.05 o
  -6   1   5       70.03       78.57      4.39 o
  -5   1   5       61.80       67.42      6.76 o
  -4   1   5      103.05      141.61      8.46 o
  -3   1   5      248.50      304.65     10.79 o
  -2   1   5      134.66      155.85      6.78 o
  -1   1   5      226.53      352.39     18.95 o
   0   1   5       78.57      102.31      4.84 o
   1   1   5      436.63      554.44      9.77 o
   2   1   5      200.29      213.00      6.69 o
   3   1   5       33.20       46.07      5.09 o
   4   1   5       29.45       26.68      4.41 o
   5   1   5       74.43       68.15      2.69 o
   6   1   5       58.78       51.54      2.83 o
   7   1   5        2.19        3.99      1.30 o
   8   1   5       34.31       45.51      2.07 o
 -10   2   5        3.75        7.20      1.92 o
  -9   2   5        9.64        8.01      3.12 o
  -7   2   5       53.05       53.08      5.04 o
  -6   2   5       11.22        9.47      2.18 o
  -5   2   5       67.85       63.32     10.07 o
  -4   2   5      143.33      161.90      8.64 o
  -3   2   5      376.75      457.92     12.45 o
  -2   2   5      547.32      688.93     43.89 o
  -1   2   5       70.89       84.19      7.40 o
   0   2   5      368.10      444.87      8.30 o
   1   2   5       80.04       91.20      4.32 o
   2   2   5      497.89      542.22     10.97 o
   3   2   5      197.20      208.87     10.47 o
   4   2   5      241.65      244.98     12.38 o
   5   2   5       18.30       16.07      1.49 o
   6   2   5       28.59       26.06      2.07 o
   7   2   5       21.45       19.51      1.79 o
   8   2   5        3.08        1.92      1.92 o
  -9   3   5        3.49        3.12      1.36 o
  -8   3   5        1.99       -2.88      2.88 o
  -7   3   5       74.29       59.37      4.37 o
  -6   3   5       20.50       15.42      2.25 o
  -5   3   5      164.61      170.29     16.31 o
  -4   3   5      192.82      206.74     16.31 o
  -3   3   5      380.18      379.63     11.51 o
  -2   3   5      317.45      347.91     10.07 o
  -1   3   5       40.94       44.19     10.07 o
   0   3   5      749.97      844.55     11.70 o
   1   3   5       36.95       34.34      2.95 o
   2   3   5       16.76       14.78      2.30 o
   3   3   5        9.71        4.32      2.11 o
   4   3   5       11.41       11.27      3.39 o
   5   3   5       75.38       70.75      2.70 o
   6   3   5       51.07       44.87      2.56 o
   7   3   5        9.19        6.93      1.15 o
   8   3   5        0.57       -0.48      1.92 o
  -9   4   5        1.34        0.48      1.92 o
  -8   4   5        3.82        1.23      1.52 o
  -7   4   5       19.23       11.03      3.36 o
  -6   4   5       41.58       29.23      4.07 o
  -5   4   5       98.12       94.02     12.95 o
  -4   4   5       41.52       45.57      8.15 o
  -3   4   5       45.72       35.98      6.72 o
  -2   4   5        8.46        9.11      3.36 o
  -1   4   5      623.52      693.84     17.99 o
   0   4   5       60.03       67.64      3.66 o
   1   4   5       78.61       65.62      4.14 o
   2   4   5        1.81        1.92      1.74 o
   3   4   5        5.04        2.75      2.41 o
   4   4   5      265.09      233.05      7.08 o
   5   4   5       15.34       11.28      1.45 o
   6   4   5        2.17       -0.09      1.30 o
   7   4   5        0.56       -0.69      2.40 o
   8   4   5        1.53        0.48      2.40 o
  -9   5   5        0.69       -0.48      1.44 o
  -8   5   5        5.08        2.44      1.27 o
  -7   5   5        8.50        6.26      4.08 o
  -6   5   5        3.28        0.73      5.28 o
  -5   5   5       51.61       46.60      2.82 o
  -4   5   5       74.90       58.04      9.59 o
  -3   5   5       13.65        6.72      4.32 o
  -2   5   5      141.51      151.10     11.51 o
  -1   5   5      370.97      362.87     12.20 o
   0   5   5       73.01       69.16      5.59 o
   1   5   5      201.72      220.88     18.95 o
   2   5   5        7.85        3.44      2.51 o
   3   5   5      138.19      151.68     12.47 o
   4   5   5       23.92       22.14      2.16 o
   5   5   5        1.55       -0.75      1.45 o
   6   5   5       55.18       49.54      3.55 o
   7   5   5        1.81       -1.87      2.64 o
   8   5   5        0.44        0.48      1.02 o
  -9   6   5        0.55        1.20      1.02 o
  -8   6   5        5.55        3.62      1.64 o
  -7   6   5        3.60       -2.64      2.64 o
  -6   6   5       13.90        6.72      2.88 o
  -5   6   5       31.17       26.20      2.38 o
  -4   6   5      174.64      149.18     15.35 o
  -3   6   5       37.00       23.02      6.24 o
  -2   6   5       38.87       38.37      6.72 o
  -1   6   5       87.85       70.96      5.93 o
   0   6   5       30.47       24.34      3.73 o
   1   6   5       59.87       64.68     10.07 o
   2   6   5        9.80        7.17      2.87 o
   3   6   5      123.48      133.37     24.22 o
   4   6   5        5.32       -0.36      1.95 o
   5   6   5       40.29       38.37      4.80 o
   6   6   5        0.21       -1.84      1.84 o
   7   6   5        0.93       -0.75      1.50 o
   8   6   5        0.49        0.48      1.44 o
  -8   7   5        5.42        2.64      1.30 o
  -7   7   5        9.55        4.82      5.04 o
  -6   7   5        1.92        1.29      4.32 o
  -5   7   5       32.84       32.49      4.57 o
  -4   7   5      176.65      178.59      4.98 o
  -3   7   5        5.47        5.28      4.32 o
  -2   7   5       22.15       14.87      5.28 o
  -1   7   5       15.87       23.63      4.08 o
   0   7   5      145.40      131.71      8.26 o
   1   7   5      150.05      161.59      9.32 o
   2   7   5       29.46       26.68      4.41 o
   3   7   5      282.10      272.16     19.19 o
   4   7   5       14.78       14.00      3.10 o
   5   7   5        1.43        4.80      2.40 o
   6   7   5        5.47        7.63      1.84 o
   7   7   5        0.11       -0.96      1.92 o
  -8   8   5        2.98        2.40      1.36 o
  -7   8   5        0.61       -0.48      2.40 o
  -6   8   5        1.94       -1.44      2.40 o
  -5   8   5        7.34        1.68      2.16 o
  -4   8   5       30.58       29.00      2.08 o
  -3   8   5       36.12       28.29      1.94 o
  -2   8   5       37.83       37.90      7.67 o
  -1   8   5       73.43       63.80      9.11 o
   0   8   5       26.78       17.27      6.24 o
   1   8   5       95.92       87.31      7.63 o
   2   8   5        4.61        2.95      1.94 o
   3   8   5       76.25       77.43      5.67 o
   4   8   5        5.80        5.76      2.88 o
   5   8   5       21.61       21.11      4.32 o
   6   8   5        5.95        4.37      1.68 o
   7   8   5        0.37       -0.48      1.44 o
  -8   9   5        2.60        0.75      1.92 o
  -7   9   5        0.67        0.48      1.92 o
  -6   9   5        3.29        3.36      2.88 o
  -5   9   5        0.00       -1.51      1.51 o
  -4   9   5        6.26        5.82      2.56 o
  -3   9   5      122.55      114.78      3.93 o
  -2   9   5       38.85       31.19      2.42 o
  -1   9   5       80.20       74.26      2.86 o
   0   9   5       11.33        9.06      1.59 o
   1   9   5       17.48       15.51      2.22 o
   2   9   5       32.85       32.72      3.09 o
   3   9   5        5.51        3.12      1.70 o
   4   9   5        4.59        1.68      1.70 o
   5   9   5        0.44       -2.40      2.40 o
   6   9   5        0.59        0.48      1.36 o
   7   9   5        0.78       -0.83      0.83 o
  -8  10   5        2.51        3.84      1.44 o
  -7  10   5        0.45       -2.40      2.40 o
  -6  10   5        9.57       15.35      3.36 o
  -5  10   5        1.92        0.37      1.46 o
  -4  10   5        4.85        3.41      2.36 o
  -3  10   5       88.59       88.28      3.63 o
  -2  10   5       16.87       14.72      1.68 o
  -1  10   5       55.55       47.73      2.65 o
   0  10   5        6.71        6.77      1.48 o
   1  10   5       32.14       29.39      3.10 o
   2  10   5       11.25       12.01      2.37 o
   3  10   5        8.46        9.04      2.19 o
   4  10   5       12.45        8.15      3.36 o
   5  10   5       11.61       12.95      3.36 o
   6  10   5        0.61        2.16      1.68 o
  -7  11   5        2.09       -0.48      1.92 o
  -6  11   5        2.77        0.48      1.92 o
  -5  11   5        2.55        1.53      1.60 o
  -4  11   5        7.46        8.56      1.74 o
  -3  11   5       49.73       52.48      2.47 o
  -2  11   5        9.09       12.55      2.02 o
  -1  11   5        4.47        4.64      1.66 o
   0  11   5       14.12       14.86      1.85 o
   1  11   5        5.99        3.97      1.84 o
   2  11   5       82.16       93.26      5.25 o
   3  11   5        2.72        0.92      2.16 o
   4  11   5        0.98       -0.48      2.40 o
   5  11   5        3.35        4.32      2.40 o
   6  11   5        2.23        1.85      1.15 o
  -7  12   5        2.35        1.44      1.44 o
  -6  12   5        0.66        0.48      1.92 o
  -5  12   5        5.27        4.97      1.84 o
  -4  12   5        5.03        4.57      1.46 o
  -3  12   5       13.63       17.75      2.49 o
  -2  12   5       34.56       44.35      3.30 o
  -1  12   5        9.95        9.21      1.90 o
   0  12   5        0.51        0.32      1.38 o
   1  12   5        0.79       -0.59      1.16 o
   2  12   5        5.74        5.91      1.55 o
   3  12   5        0.24       -2.16      2.16 o
   4  12   5        0.08       -1.36      1.36 o
   5  12   5        0.42       -1.19      1.19 o
  -6  13   5        0.03        3.36      1.44 o
  -5  13   5        0.55       -0.96      1.92 o
  -4  13   5        1.45        1.81      1.50 o
  -3  13   5        1.13        0.96      1.70 o
  -2  13   5       41.30       56.37      3.41 o
  -1  13   5       14.13       18.39      2.87 o
   0  13   5        1.49        2.18      1.84 o
   1  13   5        5.73        5.07      1.37 o
   2  13   5       10.71       12.50      1.90 o
   3  13   5        0.22       -1.20      1.23 o
   4  13   5        1.35        1.92      1.11 o
   5  13   5        0.59       -1.02      1.02 o
  -4  14   5        3.89        3.84      2.40 o
  -3  14   5        3.51        6.24      2.88 o
  -2  14   5        8.39       14.87      3.84 o
  -1  14   5        1.50        2.57      1.84 o
   0  14   5        1.33       -0.16      1.50 o
   1  14   5        1.86        2.35      1.50 o
   2  14   5        0.13       -1.08      1.23 o
   3  14   5        3.00        2.24      1.11 o
   4  14   5        0.16        0.48      1.02 o
  -3  15   5        8.41       11.51      2.88 o
  -2  15   5        2.03        4.80      2.40 o
  -1  15   5        2.71        5.84      1.84 o
   0  15   5        0.39        2.88      2.40 o
   1  15   5        1.99        1.44      2.40 o
   2  15   5        3.42        4.80      2.40 o
   3  15   5        0.12        1.92      1.92 o
  -2  16   5        0.85        1.44      1.44 o
  -1  16   5        0.28        0.48      1.92 o
   0  16   5        0.05       -0.48      1.92 o
 -10   0   6       14.27       17.75      2.40 o
  -9   0   6        0.72       -2.88      2.88 o
  -8   0   6       34.63       19.67      3.84 o
  -7   0   6        0.07        1.92      2.40 o
  -6   0   6       87.86       99.71      6.60 o
  -5   0   6      181.60      205.79     16.31 o
  -4   0   6      130.80      129.04     11.99 o
  -3   0   6     1582.01     1789.71     36.46 o
  -2   0   6        0.98        0.96      2.40 o
  -1   0   6      121.22      172.21     11.03 o
   0   0   6      108.03      143.55      6.56 o
   1   0   6       37.60       35.50      4.80 o
   2   0   6        1.34        1.92      3.36 o
   3   0   6       88.17       70.99      9.11 o
   4   0   6        1.22       -1.92      3.36 o
   5   0   6       42.28       30.95      2.37 o
   6   0   6        3.45        5.44      1.95 o
   7   0   6       14.52       14.45      5.52 o
   8   0   6        0.06       -1.92      1.92 o
 -10   1   6        1.42        3.84      1.44 o
  -9   1   6        0.60       -1.84      1.84 o
  -8   1   6        2.85       -1.62      2.19 o
  -7   1   6       13.94       11.52      2.71 o
  -6   1   6       34.82       40.59      2.75 o
  -5   1   6       54.92       54.43      6.11 o
  -4   1   6      265.76      327.46     12.84 o
  -3   1   6      782.36      972.50     28.78 o
  -2   1   6       15.75       14.87      2.87 o
  -1   1   6      108.78      209.68      8.48 o
   0   1   6      574.87      777.84     14.74 o
   1   1   6      131.91      200.62      8.39 o
   2   1   6      234.62      217.06      9.50 o
   3   1   6      116.15      101.73      7.63 o
   4   1   6        5.56        2.52      1.57 o
   5   1   6        1.31        1.38      1.08 o
   6   1   6       12.30       16.23      1.79 o
   7   1   6       24.51       28.63      2.24 o
   8   1   6        1.50        2.16      1.36 o
 -10   2   6        0.53        1.92      1.44 o
  -9   2   6        1.88        0.11      1.50 o
  -8   2   6        0.32       -2.88      2.88 o
  -7   2   6       62.69       53.80      6.48 o
  -6   2   6        2.24        1.50      1.46 o
  -5   2   6       21.44       18.23      6.72 o
  -4   2   6      546.82      609.45     16.83 o
  -3   2   6      235.73      306.98     17.99 o
  -2   2   6      368.54      437.88     37.42 o
  -1   2   6       17.11       20.32      2.14 o
   0   2   6       25.68       37.42      3.45 o
   1   2   6      450.08      473.05     10.20 o
   2   2   6       40.54       35.91      3.30 o
   3   2   6       47.87       43.12      5.25 o
   4   2   6        1.89        2.52      1.09 o
   5   2   6       34.75       27.03      1.90 o
   6   2   6       40.80       42.86      2.57 o
   7   2   6        7.73        7.06      1.25 o
   8   2   6       16.37       18.33      1.84 o
  -9   3   6        0.67       -1.50      1.50 o
  -8   3   6        3.99       -0.40      1.46 o
  -7   3   6       54.89       44.98      7.44 o
  -6   3   6       40.86       33.38      3.88 o
  -5   3   6      139.98      141.99     14.87 o
  -4   3   6       94.57       91.14     11.03 o
  -3   3   6        2.20        0.55      1.75 o
  -2   3   6      673.13      801.55     16.24 o
  -1   3   6       10.16       11.84      1.72 o
   0   3   6      160.37      161.84      5.85 o
   1   3   6      168.93      168.92      6.54 o
   2   3   6      105.12      105.47      5.54 o
   3   3   6        0.23       -1.87      1.95 o
   4   3   6        0.84        1.45      1.25 o
   5   3   6       36.81       35.88      2.27 o
   6   3   6       78.30       71.92      3.16 o
   7   3   6        8.77        7.69      1.46 o
   8   3   6        0.12        0.35      0.94 o
  -9   4   6        1.26       -1.15      1.15 o
  -8   4   6        9.89        3.36      3.84 o
  -7   4   6        8.53        9.59      3.36 o
  -6   4   6       44.24       36.46      4.41 o
  -5   4   6       86.79       81.48      5.58 o
  -4   4   6        7.78        1.92      4.32 o
  -3   4   6      337.34      332.90     19.19 o
  -2   4   6      298.04      307.48     16.79 o
  -1   4   6      208.46      227.37     14.39 o
   0   4   6      273.95      307.57      8.12 o
   1   4   6      826.49      883.00     17.89 o
   2   4   6      117.60      108.37      6.00 o
   3   4   6       34.51       30.32      3.58 o
   4   4   6       51.25       40.29      2.07 o
   5   4   6       16.47       11.54      1.49 o
   6   4   6        3.24        1.83      1.46 o
   7   4   6        0.66       -1.50      1.50 o
   8   4   6        0.16        0.41      1.20 o
  -9   5   6        5.17        2.88      1.15 o
  -8   5   6        0.16       -1.84      1.84 o
  -7   5   6        3.63        0.48      1.92 o
  -6   5   6       46.60       39.81      5.28 o
  -5   5   6        9.00        5.22      1.75 o
  -4   5   6        1.57       -0.96      4.80 o
  -3   5   6      210.45      219.70     15.83 o
  -2   5   6       64.18       63.32      8.63 o
  -1   5   6      415.15      426.01     13.89 o
   0   5   6      251.23      249.00     13.19 o
   1   5   6        0.30       -0.13      1.83 o
   2   5   6       19.82       13.78      3.47 o
   3   5   6       45.06       45.30      5.59 o
   4   5   6       95.70       87.03      3.60 o
   5   5   6      156.30      157.78      6.08 o
   6   5   6       11.99       12.42      2.19 o
   7   5   6       12.36       12.24      1.84 o
   8   5   6        0.62        0.48      1.44 o
  -9   6   6        3.25        3.12      1.02 o
  -8   6   6        3.23        0.29      1.04 o
  -7   6   6        2.26        1.61      3.36 o
  -6   6   6       34.28       25.42      4.32 o
  -5   6   6       23.31       21.90      2.35 o
  -4   6   6        5.36        4.45      2.30 o
  -3   6   6        5.24        0.96      3.84 o
  -2   6   6      197.32      161.17     13.91 o
  -1   6   6       91.79       92.37      7.10 o
   0   6   6       18.16       17.99      3.39 o
   1   6   6       10.09        5.76      2.71 o
   2   6   6       57.75       44.21      5.43 o
   3   6   6        1.59        1.52      1.60 o
   4   6   6       29.41       24.90      3.63 o
   5   6   6       13.69       13.34      2.19 o
   6   6   6        0.18       -0.27      1.50 o
   7   6   6        2.46        1.60      1.11 o
  -8   7   6        1.54       -0.64      1.43 o
  -7   7   6        6.39        0.17      4.56 o
  -6   7   6        6.60        6.32      1.84 o
  -5   7   6       39.08       38.47      3.42 o
  -4   7   6       59.36       55.57      3.87 o
  -3   7   6       17.36       15.35      5.76 o
  -2   7   6       89.08       78.67     10.55 o
  -1   7   6      131.98      127.91      9.83 o
   0   7   6        3.65        2.37      2.53 o
   1   7   6       22.90       19.91      4.07 o
   2   7   6        7.64        5.28      2.71 o
   3   7   6       50.16       46.33      4.25 o
   4   7   6      164.82      170.77     10.07 o
   5   7   6       24.58       24.93      2.26 o
   6   7   6       20.32       19.91      2.37 o
   7   7   6        0.37        0.96      1.44 o
  -8   8   6        0.06        0.00      1.15 o
  -7   8   6        0.64       -0.48      1.92 o
  -6   8   6        1.52       -1.44      2.40 o
  -5   8   6       17.28       12.43      2.53 o
  -4   8   6       31.16       27.53      2.02 o
  -3   8   6       40.09       33.75      2.61 o
  -2   8   6       28.44       28.98      2.79 o
  -1   8   6      139.16      141.03     13.43 o
   0   8   6       73.89       61.40      9.59 o
   1   8   6        0.49       -1.19      1.19 o
   2   8   6       37.51       39.80      3.78 o
   3   8   6       30.28       34.70      4.13 o
   4   8   6       52.42       38.85      5.28 o
   5   8   6       14.92       19.36      2.53 o
   6   8   6       13.15       17.03      2.04 o
   7   8   6        2.38        0.48      1.44 o
  -8   9   6        0.25       -0.96      1.44 o
  -7   9   6        0.53       -0.48      1.92 o
  -6   9   6        5.10        3.84      2.88 o
  -5   9   6        4.51        3.64      1.46 o
  -4   9   6        3.34        1.02      1.30 o
  -3   9   6       23.07       21.01      2.00 o
  -2   9   6       21.26       15.84      2.65 o
  -1   9   6       14.19       11.04      1.49 o
   0   9   6       47.17       38.04      2.65 o
   1   9   6       32.26       25.29      2.80 o
   2   9   6       10.41        6.95      2.55 o
   3   9   6       27.90       27.53      3.21 o
   4   9   6        4.41        1.44      1.70 o
   5   9   6       12.06       11.02      1.66 o
   6   9   6        4.80        4.56      1.36 o
  -8  10   6        0.76       -1.44      1.44 o
  -7  10   6        0.45       -2.40      2.40 o
  -6  10   6        5.32        4.32      2.40 o
  -5  10   6        4.24        1.44      1.70 o
  -4  10   6        0.14       -1.16      1.46 o
  -3  10   6       31.23       32.48      2.95 o
  -2  10   6       10.70        9.27      1.94 o
  -1  10   6       26.65       25.92      2.27 o
   0  10   6        1.38        0.01      1.09 o
   1  10   6        8.96        7.44      2.04 o
   2  10   6        3.82        3.31      1.84 o
   3  10   6       59.85       56.96      4.23 o
   4  10   6       20.34       20.05      2.71 o
   5  10   6        1.31        1.44      1.92 o
   6  10   6        1.14        0.48      1.44 o
  -7  11   6        0.33       -1.92      1.92 o
  -6  11   6        4.67        1.44      1.92 o
  -5  11   6        1.75        1.20      1.70 o
  -4  11   6       12.28       12.72      2.08 o
  -3  11   6        6.87        8.66      1.68 o
  -2  11   6       14.10       18.96      2.36 o
  -1  11   6        0.54       -0.80      1.38 o
   0  11   6        2.16        2.08      1.38 o
   1  11   6        1.44       -0.48      1.70 o
   2  11   6       18.43       19.45      3.00 o
   3  11   6       13.37       13.59      2.88 o
   4  11   6        3.23        1.44      1.92 o
   5  11   6        0.14       -2.64      2.64 o
   6  11   6        5.28        5.76      1.44 o
  -6  12   6        5.83        7.67      2.40 o
  -5  12   6        1.18       -0.96      1.27 o
  -4  12   6        2.45        1.29      1.27 o
  -3  12   6        1.76        3.12      1.55 o
  -2  12   6        8.06       10.64      1.90 o
  -1  12   6        0.26        1.21      1.64 o
   0  12   6       15.78       15.35      2.30 o
   1  12   6        2.26        0.79      1.12 o
   2  12   6        2.70        3.27      1.32 o
   3  12   6       11.76       10.74      1.83 o
   4  12   6        0.57       -0.69      1.74 o
   5  12   6        3.02        1.85      2.16 o
  -5  13   6        1.19        0.96      1.92 o
  -4  13   6        0.67        1.71      1.50 o
  -3  13   6        1.28        0.48      2.40 o
  -2  13   6       11.01       16.47      2.11 o
  -1  13   6        9.76       10.49      2.53 o
   0  13   6        0.59        2.18      1.84 o
   1  13   6        1.51        0.03      1.16 o
   2  13   6        2.32        1.16      1.12 o
   3  13   6        1.94        1.14      1.27 o
   4  13   6        0.19       -0.99      0.99 o
  -4  14   6        0.66        0.00      1.92 o
  -3  14   6        0.66        0.96      2.40 o
  -2  14   6        0.93        2.40      2.40 o
  -1  14   6        3.29        6.00      2.04 o
   0  14   6        4.38        7.06      1.84 o
   1  14   6        0.08       -0.26      2.88 o
   2  14   6        4.70        6.82      1.50 o
   3  14   6        0.00       -0.55      1.15 o
  -3  15   6        1.69        2.40      1.92 o
  -2  15   6        0.50       -0.96      1.92 o
  -1  15   6        3.81        8.15      2.88 o
   0  15   6        0.23        0.48      1.92 o
   1  15   6        1.74        2.40      1.92 o
   2  15   6        0.05        0.00      1.92 o
  -1  16   6        0.60        1.92      1.44 o
  -9   0   7        2.45        0.48      1.92 o
  -8   0   7        0.00       -0.48      2.40 o
  -7   0   7       20.56       20.63      4.32 o
  -6   0   7       39.39       41.43      3.89 o
  -5   0   7       65.61       75.31     11.03 o
  -4   0   7       13.72       12.95      4.32 o
  -3   0   7      189.47      248.48     15.35 o
  -2   0   7        6.79       15.35      4.32 o
  -1   0   7     7234.36    12279.95     97.38 o
   0   0   7        9.51       19.19      4.80 o
   1   0   7       65.79       77.23      8.63 o
   2   0   7       24.16       38.37      8.15 o
   3   0   7       19.14       16.31      5.28 o
   4   0   7        0.31       -0.24      1.36 o
   5   0   7       29.58       23.24      4.56 o
   6   0   7       26.33       39.34      3.69 o
   7   0   7        5.55        6.24      2.40 o
   8   0   7        0.01        2.27      3.60 o
 -10   1   7        3.97        6.24      1.92 o
  -9   1   7        3.56        0.96      1.36 o
  -8   1   7       11.73        7.27      2.19 o
  -7   1   7       58.50       50.80      4.23 o
  -6   1   7       89.09       91.24      4.01 o
  -5   1   7      295.43      298.23     16.79 o
  -4   1   7        6.73        1.99      2.30 o
  -3   1   7      125.33      107.38     14.39 o
  -2   1   7      177.39      274.47     11.27 o
  -1   1   7       96.17      139.02      5.70 o
   0   1   7      565.78      795.59     13.18 o
   1   1   7     1392.70     1604.99     24.39 o
   2   1   7      759.47      867.34     19.84 o
   3   1   7       41.67       40.95      5.25 o
   4   1   7        1.18        0.88      0.95 o
   5   1   7       42.12       32.65      2.63 o
   6   1   7      124.98      138.31      4.15 o
   7   1   7       12.94       16.32      2.04 o
   8   1   7        1.60        2.59      1.42 o
 -10   2   7        3.71        4.80      1.44 o
  -9   2   7        0.24        0.48      1.44 o
  -8   2   7        5.34        3.60      1.70 o
  -7   2   7       43.63       42.31      6.00 o
  -6   2   7      114.44       90.40      4.71 o
  -5   2   7      152.54      155.90     15.35 o
  -4   2   7       44.48       36.76      4.91 o
  -3   2   7       38.01       23.17      8.15 o
  -2   2   7      220.04      295.61     11.33 o
  -1   2   7       12.65       12.87      2.03 o
   0   2   7      284.42      366.90     11.18 o
   1   2   7       82.44       82.06      5.93 o
   2   2   7        7.95        3.51      2.19 o
   3   2   7      143.04      140.99      9.32 o
   4   2   7        0.31       -1.11      1.11 o
   5   2   7        7.02        4.08      1.20 o
   6   2   7      126.15      136.52      4.10 o
   7   2   7        5.48        8.07      2.40 o
   8   2   7        2.34        3.12      0.99 o
  -9   3   7        1.32        2.59      1.04 o
  -8   3   7        1.57        0.24      1.70 o
  -7   3   7       14.28        9.91      2.64 o
  -6   3   7       21.03       16.47      2.09 o
  -5   3   7      139.86      122.32      6.77 o
  -4   3   7       67.86       51.81      8.15 o
  -3   3   7      253.29      269.68     23.98 o
  -2   3   7     1316.54     1821.06     53.72 o
  -1   3   7       38.74       39.81      7.20 o
   0   3   7      954.81     1105.92     29.02 o
   1   3   7      208.85      230.78     10.41 o
   2   3   7       66.85       72.51      4.89 o
   3   3   7      148.08      130.81      9.16 o
   4   3   7        5.30        4.79      1.06 o
   5   3   7        6.89        4.65      1.38 o
   6   3   7       12.05       10.08      1.49 o
   7   3   7        2.57        0.96      1.50 o
   8   3   7        0.11       -1.15      1.15 o
  -9   4   7        0.63        0.75      1.15 o
  -8   4   7        1.93       -0.37      1.50 o
  -7   4   7        5.99        7.20      3.36 o
  -6   4   7      128.67      110.88      5.77 o
  -5   4   7       12.35       10.99      2.83 o
  -4   4   7       28.78       26.38      6.72 o
  -3   4   7      296.51      269.58     17.27 o
  -2   4   7       30.64       31.18      6.72 o
  -1   4   7      407.95      482.08     22.07 o
   0   4   7      481.92      559.34     23.50 o
   1   4   7      222.69      261.66      8.88 o
   2   4   7      179.35      153.19      7.38 o
   3   4   7       46.78       44.26      3.17 o
   4   4   7       49.27       40.57      2.38 o
   5   4   7       93.69       80.20      3.69 o
   6   4   7       17.66       12.56      3.84 o
   7   4   7       17.86       12.16      1.92 o
   8   4   7        0.00        0.96      0.96 o
  -9   5   7        2.01        3.02      1.15 o
  -8   5   7        3.05        2.98      1.50 o
  -7   5   7       10.59        9.11      3.36 o
  -6   5   7      107.38       91.62      5.43 o
  -5   5   7       23.93       23.07      2.84 o
  -4   5   7        0.80       -5.28      5.28 o
  -3   5   7       58.51       43.65      7.67 o
  -2   5   7        9.33        4.80      4.32 o
  -1   5   7      270.40      311.80     18.71 o
   0   5   7      101.85       87.78      6.95 o
   1   5   7      263.26      223.92     16.07 o
   2   5   7       19.54       12.00      2.74 o
   3   5   7        5.82        5.21      1.73 o
   4   5   7       21.31       21.31      2.89 o
   5   5   7      111.75      104.19      5.05 o
   6   5   7       27.04       24.54      2.53 o
   7   5   7        4.73        1.44      1.44 o
  -9   6   7        2.53        1.20      1.20 o
  -8   6   7        0.72        4.08      1.70 o
  -7   6   7        5.20        4.56      1.70 o
  -6   6   7      107.80       99.95      5.59 o
  -5   6   7       47.56       44.57      3.60 o
  -4   6   7       14.57       12.19      1.84 o
  -3   6   7       44.80       47.01      9.11 o
  -2   6   7      103.18       92.58     11.51 o
  -1   6   7      282.37      284.45     18.23 o
   0   6   7      146.30      132.69      8.80 o
   1   6   7        8.36       10.45      3.21 o
   2   6   7        4.29        3.35      1.84 o
   3   6   7      120.13      120.00      4.94 o
   4   6   7        6.03        2.53      1.84 o
   5   6   7        9.52        7.67      2.04 o
   6   6   7       10.35        8.84      1.84 o
   7   6   7        0.22        0.75      1.15 o
  -8   7   7        0.25        0.96      1.44 o
  -7   7   7        5.84        3.60      1.70 o
  -6   7   7       14.40       12.95      3.36 o
  -5   7   7       40.11       37.91      3.73 o
  -4   7   7      114.95      108.85      4.28 o
  -3   7   7        2.37       -0.15      1.34 o
  -2   7   7        1.61        3.84      4.80 o
  -1   7   7       52.32       42.69      8.15 o
   0   7   7       57.48       49.16      5.93 o
   1   7   7        0.28       -0.11      1.69 o
   2   7   7       12.53       12.07      2.70 o
   3   7   7       19.64       12.22      2.24 o
   4   7   7       23.12       18.50      2.71 o
   5   7   7        0.40       -0.18      1.27 o
   6   7   7       15.39       14.08      1.95 o
   7   7   7        0.52       -1.44      1.44 o
  -8   8   7        0.51        0.00      1.44 o
  -7   8   7        6.09        7.67      2.88 o
  -6   8   7        1.88       -0.48      2.40 o
  -5   8   7       19.52       14.48      2.71 o
  -4   8   7       52.95       47.97      3.78 o
  -3   8   7        8.99        3.80      2.83 o
  -2   8   7        0.83        1.13      1.43 o
  -1   8   7      155.23      135.86      4.29 o
   0   8   7        2.48        1.53      1.09 o
   1   8   7       17.81       13.80      2.00 o
   2   8   7      130.02      111.57      6.08 o
   3   8   7       30.64       22.07      4.32 o
   4   8   7       25.13       18.71      3.84 o
   5   8   7        8.97        3.84      2.40 o
   6   8   7       12.80        9.59      2.40 o
  -8   9   7        1.76        0.48      1.44 o
  -7   9   7        5.88        6.72      2.40 o
  -6   9   7        4.66        7.67      2.88 o
  -5   9   7       38.95       34.18      3.55 o
  -4   9   7       37.23       34.53      2.95 o
  -3   9   7        6.10        2.46      1.55 o
  -2   9   7        0.45        0.24      1.70 o
  -1   9   7       15.96       11.40      1.59 o
   0   9   7        0.46       -0.22      1.09 o
   1   9   7       31.19       20.59      2.64 o
   2   9   7       27.66       25.94      3.39 o
   3   9   7        1.51        1.20      1.70 o
   4   9   7        1.60       -1.70      1.70 o
   5   9   7       12.24       12.97      2.04 o
   6   9   7        3.22       -1.44      1.44 o
  -7  10   7        1.08       -0.96      1.92 o
  -6  10   7        6.49        8.15      2.88 o
  -5  10   7       12.83       11.19      2.37 o
  -4  10   7       17.01       17.85      2.30 o
  -3  10   7       75.42       67.10      4.06 o
  -2  10   7        2.10        2.10      1.55 o
  -1  10   7       18.58       14.43      2.18 o
   0  10   7        1.05       -0.06      1.25 o
   1  10   7       45.26       39.47      3.05 o
   2  10   7       24.73       19.68      3.05 o
   3  10   7       10.56        6.79      2.19 o
   4  10   7       12.43       15.41      2.37 o
   5  10   7        0.13        0.96      1.92 o
  -7  11   7        0.19       -1.92      1.92 o
  -6  11   7        0.86       -0.72      1.36 o
  -5  11   7        2.04       -1.09      1.84 o
  -4  11   7        2.94        1.66      1.33 o
  -3  11   7        8.81       10.04      1.94 o
  -2  11   7        1.60        2.88      1.55 o
  -1  11   7        4.64        4.32      1.66 o
   0  11   7       40.02       35.88      3.13 o
   1  11   7        7.40        5.20      1.83 o
   2  11   7       16.85       20.41      2.39 o
   3  11   7        2.01        1.10      1.46 o
   4  11   7        2.82        1.73      1.27 o
   5  11   7        1.13        0.48      1.92 o
  -6  12   7        3.28        2.16      1.02 o
  -5  12   7        1.11       -0.21      1.18 o
  -4  12   7        3.06        0.72      1.70 o
  -3  12   7       14.43       16.19      2.11 o
  -2  12   7        0.58        1.02      1.46 o
  -1  12   7       60.80       62.73      3.86 o
   0  12   7        0.53        1.09      1.84 o
   1  12   7       17.58       19.43      1.95 o
   2  12   7        0.50        0.10      1.19 o
   3  12   7        5.05        4.00      1.16 o
   4  12   7        0.29        0.96      1.36 o
   5  12   7        1.40        2.88      1.44 o
  -5  13   7        2.89        4.32      1.92 o
  -4  13   7        5.40        8.79      2.88 o
  -3  13   7        0.28        1.92      1.70 o
  -2  13   7        7.17       11.48      2.02 o
  -1  13   7        1.67        2.92      2.16 o
   0  13   7        9.18       12.10      2.37 o
   1  13   7       19.38       27.21      3.05 o
   2  13   7        1.01        1.20      1.06 o
   3  13   7        0.72        0.58      1.04 o
   4  13   7        0.11       -1.44      1.44 o
  -4  14   7        1.28        0.00      1.92 o
  -3  14   7        0.19        0.48      1.92 o
  -2  14   7        3.59        6.24      2.40 o
  -1  14   7        4.74        6.89      1.84 o
   0  14   7       14.54       22.35      2.53 o
   1  14   7        9.03       16.21      2.19 o
   2  14   7        2.30        2.88      2.40 o
   3  14   7        0.25        0.48      1.44 o
  -3  15   7        1.00        0.00      1.92 o
  -2  15   7        1.94        0.48      1.92 o
  -1  15   7        0.43        1.92      1.92 o
   0  15   7        5.02        6.58      1.84 o
   1  15   7        0.15        0.00      1.92 o
  -9   0   8       38.40       51.33      4.80 o
  -8   0   8        0.46        1.92      2.40 o
  -7   0   8        6.56        3.36      2.88 o
  -6   0   8        0.66       -2.92      4.08 o
  -5   0   8       80.63       79.15     10.07 o
  -4   0   8       38.37       60.44      9.11 o
  -3   0   8       32.10       35.02      6.72 o
  -2   0   8        1.44        2.88      4.32 o
  -1   0   8      875.36     1353.19     35.50 o
   0   0   8        2.10        4.80      3.36 o
   1   0   8     1157.08     1320.09     32.62 o
   2   0   8        3.29        3.84      3.84 o
   3   0   8       13.94        8.80      4.56 o
   4   0   8        0.83        0.17      1.42 o
   5   0   8       16.97        9.41      2.04 o
   6   0   8       20.55       26.38      3.84 o
   7   0   8        0.79        1.20      1.36 o
   8   0   8        0.00        0.48      1.44 o
  -9   1   8       23.16       31.36      2.71 o
  -8   1   8        2.50        2.16      1.70 o
  -7   1   8        2.81        0.61      1.84 o
  -6   1   8        3.21       -0.87      1.66 o
  -5   1   8        6.66        9.92      2.19 o
  -4   1   8      225.92      239.22     20.39 o
  -3   1   8       15.80       15.44      3.69 o
  -2   1   8      619.23      841.28     20.16 o
  -1   1   8     2794.24     5113.14     42.47 o
   0   1   8       55.81       55.09      7.20 o
   1   1   8       59.30       69.77     14.87 o
   2   1   8       47.90       45.53      5.25 o
   3   1   8        2.37        2.37      1.01 o
   4   1   8       13.51        9.53      1.83 o
   5   1   8        1.98        1.13      1.66 o
   6   1   8        5.35        7.67      2.04 o
   7   1   8        0.04        1.14      1.01 o
   8   1   8        0.08       -0.48      1.44 o
  -9   2   8        4.72        5.59      2.16 o
  -8   2   8       25.19       22.11      2.71 o
  -7   2   8       10.52       11.06      2.37 o
  -6   2   8       68.54       52.42      3.76 o
  -5   2   8       27.21       23.66      3.33 o
  -4   2   8       48.65       40.71      6.48 o
  -3   2   8      321.92      460.48     18.71 o
  -2   2   8      782.17     1189.87     43.65 o
  -1   2   8       40.75       61.29      8.63 o
   0   2   8     1683.92     2307.63     24.55 o
   1   2   8       73.63       86.31      7.20 o
   2   2   8        0.13       -0.72      2.37 o
   3   2   8        6.61        3.91      1.73 o
   4   2   8       11.47        7.54      2.46 o
   5   2   8        2.26        0.90      2.05 o
   6   2   8       52.36       54.16      3.55 o
   7   2   8        3.24        3.10      1.64 o
  -9   3   8        3.99        4.32      1.50 o
  -8   3   8       76.09       76.85      7.91 o
  -7   3   8        1.67        2.92      1.95 o
  -6   3   8       30.33       23.21      2.86 o
  -5   3   8      162.30      129.04      7.09 o
  -4   3   8        5.83        7.67      4.32 o
  -3   3   8        3.96        3.36      4.32 o
  -2   3   8       49.24       44.77      8.87 o
  -1   3   8      912.83     1355.11     37.90 o
   0   3   8       26.94       33.25      4.08 o
   1   3   8      144.85      123.56      7.92 o
   2   3   8       56.45       56.23      5.77 o
   3   3   8        8.72        8.29      2.08 o
   4   3   8        7.77        2.74      1.87 o
   5   3   8       11.59        6.96      2.08 o
   6   3   8       45.75       55.40      3.02 o
   7   3   8        5.98        7.64      1.27 o
  -9   4   8        5.89        4.58      1.92 o
  -8   4   8       23.63       17.75      3.84 o
  -7   4   8        9.53        5.28      2.88 o
  -6   4   8        0.87       -2.88      3.36 o
  -5   4   8       20.83       21.25      4.08 o
  -4   4   8       56.99       45.57      8.63 o
  -3   4   8       20.55       25.90      7.20 o
  -2   4   8        3.98       -0.48      4.80 o
  -1   4   8     2045.90     2497.24     52.77 o
   0   4   8        7.81       -0.96      4.32 o
   1   4   8      291.30      312.92     28.30 o
   2   4   8       33.92       28.90      6.00 o
   3   4   8       22.97       24.14      2.19 o
   4   4   8      114.00      102.17      7.20 o
   5   4   8        1.00       -0.39      3.60 o
   6   4   8       14.52       18.81      2.02 o
   7   4   8        0.09        0.72      1.68 o
  -9   5   8        0.86        1.85      1.15 o
  -8   5   8       18.36       15.21      2.37 o
  -7   5   8        1.82       -1.92      2.40 o
  -6   5   8       22.82       12.95      6.72 o
  -5   5   8       50.45       42.21      4.57 o
  -4   5   8       20.81       20.08      3.41 o
  -3   5   8       96.80       82.99     11.51 o
  -2   5   8      332.47      349.69     21.11 o
  -1   5   8     1105.92     1282.68     39.33 o
   0   5   8       88.54       87.30     10.55 o
   1   5   8       36.65       34.60      5.09 o
   2   5   8       21.77       14.50      2.44 o
   3   5   8       29.59       16.08      2.25 o
   4   5   8       49.07       35.98      4.80 o
   5   5   8        1.45        0.78      3.36 o
   6   5   8        3.39        4.27      1.84 o
   7   5   8        8.40        8.83      1.50 o
  -9   6   8        2.65        0.48      1.02 o
  -8   6   8        6.73        6.81      1.70 o
  -7   6   8       11.64        8.63      2.88 o
  -6   6   8        8.06        3.43      4.08 o
  -5   6   8        2.72        1.00      3.12 o
  -4   6   8      467.25      451.93      8.45 o
  -3   6   8       47.89       55.64     10.55 o
  -2   6   8       10.20        8.15      5.28 o
  -1   6   8       33.39       32.14      8.15 o
   0   6   8      105.64      100.25     11.51 o
   1   6   8        6.83        4.01      2.87 o
   2   6   8       12.33       11.88      1.97 o
   3   6   8       76.03       74.46      5.95 o
   4   6   8       13.56       12.82      2.37 o
   5   6   8        5.19        1.92      2.40 o
   6   6   8       25.52       30.01      2.53 o
   7   6   8       17.25       22.14      2.64 o
  -8   7   8       32.18       33.58      2.53 o
  -7   7   8       12.48       10.16      2.04 o
  -6   7   8        0.51       -2.16      2.16 o
  -5   7   8        1.17        1.20      2.64 o
  -4   7   8       99.48       84.80      3.87 o
  -3   7   8        2.63        0.77      1.36 o
  -2   7   8      154.53      142.84      6.36 o
  -1   7   8      259.13      261.16      7.85 o
   0   7   8      280.77      255.38      6.36 o
   1   7   8        2.67        0.84      1.95 o
   2   7   8       57.65       50.40      3.74 o
   3   7   8      157.47      140.33      6.44 o
   4   7   8       19.17       16.44      2.71 o
   5   7   8       16.10       14.87      3.36 o
   6   7   8        6.88        9.71      1.50 o
  -8   8   8        4.88        7.67      2.40 o
  -7   8   8       18.47       17.27      3.36 o
  -6   8   8        1.97        3.84      2.40 o
  -5   8   8       19.15        9.59      3.36 o
  -4   8   8       13.28       12.77      2.37 o
  -3   8   8       28.58       22.45      2.39 o
  -2   8   8      116.44      102.12      5.03 o
  -1   8   8      167.19      142.89      5.15 o
   0   8   8        5.91        4.88      1.30 o
   1   8   8       16.50       15.33      1.84 o
   2   8   8       75.72       71.94      4.75 o
   3   8   8       95.49       83.47      7.67 o
   4   8   8        6.01        1.44      2.40 o
   5   8   8        5.72        7.20      1.84 o
   6   8   8        2.04        1.10      1.15 o
  -8   9   8        0.65       -0.48      1.44 o
  -7   9   8        0.82        2.88      1.92 o
  -6   9   8        3.62        3.84      2.40 o
  -5   9   8       21.98       13.68      2.71 o
  -4   9   8        0.97        0.79      1.46 o
  -3   9   8      101.37       84.23      4.30 o
  -2   9   8       57.60       53.55      3.58 o
  -1   9   8       39.14       28.94      2.64 o
   0   9   8        7.94        4.58      1.30 o
   1   9   8        8.28        4.48      1.62 o
   2   9   8       31.12       30.64      3.55 o
   3   9   8        5.07        3.51      4.32 o
   4   9   8        1.32        2.16      1.70 o
   5   9   8        1.10        2.45      1.68 o
  -7  10   8        6.24        8.63      2.40 o
  -6  10   8        1.52       -0.96      1.92 o
  -5  10   8        6.44        3.62      1.84 o
  -4  10   8       41.58       35.61      2.92 o
  -3  10   8       98.67       98.42      4.61 o
  -2  10   8       24.75       17.63      2.46 o
  -1  10   8       22.31       20.27      2.39 o
   0  10   8        5.61        4.55      1.37 o
   1  10   8       12.81       10.58      1.94 o
   2  10   8      133.62      147.50      5.53 o
   3  10   8        5.53        1.76      1.38 o
   4  10   8        7.12        9.04      2.04 o
   5  10   8        1.57        2.40      1.92 o
  -7  11   8        0.88        1.44      1.44 o
  -6  11   8        1.53       -0.48      1.36 o
  -5  11   8        1.81        0.33      1.27 o
  -4  11   8        0.55        0.00      1.38 o
  -3  11   8        4.05        4.96      1.66 o
  -2  11   8        4.50        3.68      1.66 o
  -1  11   8        2.00        1.38      1.46 o
   0  11   8       58.94       57.86      4.57 o
   1  11   8        1.52        0.18      1.55 o
   2  11   8       44.65       53.34      3.41 o
   3  11   8        1.51        0.76      1.46 o
   4  11   8        8.38       13.30      2.04 o
   5  11   8        0.21        0.00      1.44 o
  -6  12   8        1.15        4.45      1.15 o
  -5  12   8        0.63        0.00      1.92 o
  -4  12   8        3.41        2.59      1.60 o
  -3  12   8        0.14        0.00      1.38 o
  -2  12   8       45.58       48.71      2.81 o
  -1  12   8        6.70        7.67      2.30 o
   0  12   8        1.53        1.68      1.70 o
   1  12   8       32.95       39.00      3.73 o
   2  12   8        2.93        4.23      1.25 o
   3  12   8        0.25        0.66      1.01 o
   4  12   8        2.60        2.88      1.92 o
  -5  13   8        0.33        2.88      1.44 o
  -4  13   8        7.71        9.26      2.04 o
  -3  13   8       15.42       18.23      2.53 o
  -2  13   8       13.88       18.66      2.53 o
  -1  13   8        4.76        3.68      3.84 o
   0  13   8        1.70        3.32      1.95 o
   1  13   8       13.83       19.84      2.53 o
   2  13   8        1.94        2.08      1.40 o
   3  13   8        4.70        8.48      2.16 o
  -3  14   8        0.04        0.48      1.92 o
  -2  14   8        3.16        2.24      1.50 o
  -1  14   8        3.14        3.36      1.70 o
   0  14   8        2.50        4.97      1.84 o
   1  14   8        5.43        9.52      1.84 o
   2  14   8        6.54       11.03      2.40 o
  -3  15   8        0.01       -1.44      1.44 o
  -2  15   8        0.87        1.44      1.92 o
  -1  15   8       11.94       16.31      2.88 o
   0  15   8        4.89        6.72      1.92 o
  -9   0   9       29.89       34.06      3.84 o
  -8   0   9       23.70       28.78      4.80 o
  -7   0   9       90.20      110.33      8.63 o
  -6   0   9        2.73       -2.40      3.36 o
  -5   0   9       41.32       53.56      4.94 o
  -4   0   9        3.53        9.11      4.80 o
  -3   0   9     1136.89     1592.56     43.17 o
  -2   0   9        7.00       12.47      5.28 o
  -1   0   9       11.39        8.61      2.87 o
   0   0   9        5.79        9.11      3.84 o
   1   0   9       27.82       20.15      5.28 o
   2   0   9       48.35       62.84      9.59 o
   3   0   9       29.99       32.86      3.51 o
   4   0   9       74.00       69.07      5.76 o
   5   0   9       30.60       26.38      3.84 o
   6   0   9        0.07        2.97      3.12 o
   7   0   9        0.00        0.00      1.44 o
  -9   1   9        6.71       10.80      2.04 o
  -8   1   9       49.07       57.05      4.23 o
  -7   1   9      123.44      122.44      6.44 o
  -6   1   9       21.26        8.85      2.64 o
  -5   1   9      108.46       98.27      5.61 o
  -4   1   9       25.50       34.95      5.30 o
  -3   1   9      277.24      323.10     13.89 o
  -2   1   9       32.61       48.86      4.07 o
  -1   1   9        6.45        6.99      2.30 o
   0   1   9       51.63       51.85      4.84 o
   1   1   9       43.43       37.80      4.57 o
   2   1   9      120.35      119.40      8.64 o
   3   1   9      101.78       99.44      3.80 o
   4   1   9       30.07       28.56      4.80 o
   5   1   9       31.79       27.68      2.71 o
   6   1   9        5.46        5.85      1.30 o
   7   1   9        0.69        0.10      0.99 o
  -9   2   9        1.88        3.56      1.18 o
  -8   2   9       95.86       88.47      4.75 o
  -7   2   9      115.69      120.86      6.27 o
  -6   2   9        9.66       -1.68      2.37 o
  -5   2   9        2.64        1.90      1.58 o
  -4   2   9      374.19      428.84     25.42 o
  -3   2   9      348.58      440.35     25.66 o
  -2   2   9     1129.14     1642.47     79.87 o
  -1   2   9        0.68        0.48      3.36 o
   0   2   9        9.45       13.82      3.00 o
   1   2   9      128.74      142.42      8.64 o
   2   2   9      382.41      395.58     15.25 o
   3   2   9      102.11       92.34      3.33 o
   4   2   9       57.04       36.94      6.96 o
   5   2   9       24.06       20.74      2.11 o
   6   2   9       18.84       23.66      1.95 o
   7   2   9        0.11       -0.24      0.99 o
  -9   3   9        3.53        5.60      1.50 o
  -8   3   9       24.06       27.35      2.87 o
  -7   3   9       31.27       30.25      3.39 o
  -6   3   9       31.44       21.65      4.80 o
  -5   3   9        2.30       -0.48      5.04 o
  -4   3   9       81.91       74.83     11.51 o
  -3   3   9       72.32       72.43     10.55 o
  -2   3   9      250.14      347.29     21.11 o
  -1   3   9       27.82       33.58      7.20 o
   0   3   9       13.76       18.71      5.76 o
   1   3   9      190.35      164.25      9.42 o
   2   3   9       89.82       85.42      3.72 o
   3   3   9       95.06       72.78      4.42 o
   4   3   9       16.99        0.48      3.36 o
   5   3   9       57.29       51.71      3.75 o
   6   3   9       15.08       19.86      1.90 o
   7   3   9        0.26        0.96      0.90 o
  -9   4   9        5.45        3.84      1.36 o
  -8   4   9       12.09       10.55      2.88 o
  -7   4   9        8.14        7.20      2.88 o
  -6   4   9      191.97      148.70      9.59 o
  -5   4   9       33.16       27.80      4.13 o
  -4   4   9      120.95      120.86      6.82 o
  -3   4   9      113.03      126.16     13.91 o
  -2   4   9        4.36        7.67      4.80 o
  -1   4   9       30.56       27.34      6.72 o
   0   4   9       71.22       67.16      9.11 o
   1   4   9       26.88       23.02      6.24 o
   2   4   9       27.40       24.98      4.32 o
   3   4   9       12.00        7.30      2.36 o
   4   4   9        2.93       -4.80      4.80 o
   5   4   9       13.47       15.35      2.30 o
   6   4   9        5.68        6.19      1.84 o
   7   4   9        1.82        2.12      1.15 o
  -9   5   9        7.39        3.36      1.15 o
  -8   5   9        7.49        6.37      1.84 o
  -7   5   9        5.47        1.44      2.40 o
  -6   5   9       53.11       40.29      5.28 o
  -5   5   9       29.49       16.79      3.33 o
  -4   5   9       97.32       79.50      3.58 o
  -3   5   9      238.10      240.32     19.67 o
  -2   5   9      156.49      151.58     15.35 o
  -1   5   9       38.86       33.10      7.20 o
   0   5   9      199.09      215.38     16.31 o
   1   5   9        9.98        7.85      1.87 o
   2   5   9       64.15       57.05      3.75 o
   3   5   9       29.31       18.97      2.71 o
   4   5   9        4.68       -3.84      3.84 o
   5   5   9        5.49        5.06      1.84 o
   6   5   9        4.73        4.05      1.50 o
   7   5   9        8.66        9.98      1.36 o
  -9   6   9        7.17        4.80      1.44 o
  -8   6   9        7.49        4.42      1.50 o
  -7   6   9        1.87        4.32      2.88 o
  -6   6   9        5.50        1.00      3.60 o
  -5   6   9      108.59       96.90      7.67 o
  -4   6   9        2.18        2.64      1.55 o
  -3   6   9        9.06        9.00      1.77 o
  -2   6   9       56.53       47.82      3.35 o
  -1   6   9        3.33        3.15      3.84 o
   0   6   9      172.63      157.22      4.19 o
   1   6   9        9.44        7.90      1.87 o
   2   6   9      244.32      207.93      6.88 o
   3   6   9        7.37        4.08      2.04 o
   4   6   9        6.75        0.00      2.88 o
   5   6   9       13.58       18.87      3.12 o
   6   6   9        9.33       13.58      1.84 o
  -8   7   9        1.19        1.20      1.36 o
  -7   7   9        8.59        5.52      1.70 o
  -6   7   9        1.64        0.68      2.64 o
  -5   7   9        4.45        1.44      2.04 o
  -4   7   9       10.15        6.72      1.74 o
  -3   7   9       16.27       11.69      1.84 o
  -2   7   9       22.88       23.04      2.49 o
  -1   7   9        8.08        7.81      1.35 o
   0   7   9        1.21        1.38      1.16 o
   1   7   9        0.91       -0.96      1.92 o
   2   7   9       70.81       70.31      6.00 o
   3   7   9       20.78       18.88      2.87 o
   4   7   9       27.29       21.31      2.87 o
   5   7   9        6.77        5.08      1.60 o
   6   7   9        5.21        4.64      1.11 o
  -8   8   9        0.33       -1.44      1.44 o
  -7   8   9        0.42        0.00      1.92 o
  -6   8   9        2.99       -0.48      1.92 o
  -5   8   9       73.70       70.76      4.75 o
  -4   8   9       18.40       15.66      2.22 o
  -3   8   9       31.14       23.51      3.05 o
  -2   8   9        8.86        5.16      1.77 o
  -1   8   9       30.21       30.51      2.64 o
   0   8   9       11.18        7.57      1.47 o
   1   8   9        0.43       -0.68      2.19 o
   2   8   9       15.19       17.24      3.12 o
   3   8   9       15.83       15.35      3.84 o
   4   8   9       23.42       28.30      4.32 o
   5   8   9        0.68       -2.40      2.40 o
   6   8   9        0.31       -0.96      1.44 o
  -8   9   9        0.17       -0.96      1.44 o
  -7   9   9        3.52        3.36      1.92 o
  -6   9   9        2.52        6.24      2.40 o
  -5   9   9        0.71        1.09      1.84 o
  -4   9   9        7.55        5.06      1.74 o
  -3   9   9      157.30      152.80      6.78 o
  -2   9   9        2.28        1.92      1.46 o
  -1   9   9      135.08      117.77      4.97 o
   0   9   9       11.36        8.25      1.74 o
   1   9   9        8.42        5.44      1.66 o
   2   9   9       15.30       11.11      2.02 o
   3   9   9       32.86       29.48      3.21 o
   4   9   9       14.26       16.84      2.37 o
   5   9   9        0.25       -1.44      1.92 o
  -7  10   9        0.23       -1.92      1.92 o
  -6  10   9        3.33        2.88      1.92 o
  -5  10   9        0.86       -0.96      1.70 o
  -4  10   9        0.44        0.48      1.70 o
  -3  10   9        5.08        3.60      1.55 o
  -2  10   9        4.89        4.61      1.97 o
  -1  10   9        0.60       -1.25      1.27 o
   0  10   9        8.49        4.80      2.04 o
   1  10   9       23.01       17.88      2.30 o
   2  10   9        7.14        8.39      1.83 o
   3  10   9       36.77       42.36      3.55 o
   4  10   9       15.90       21.59      3.36 o
  -6  11   9        0.29        0.00      1.15 o
  -5  11   9        0.58       -1.50      1.50 o
  -4  11   9       18.04       17.49      2.11 o
  -3  11   9        1.46        0.04      1.27 o
  -2  11   9        3.09        2.52      1.44 o
  -1  11   9        3.52        2.76      1.55 o
   0  11   9        8.24        9.18      2.30 o
   1  11   9       22.05       20.14      3.05 o
   2  11   9        4.26        3.71      1.84 o
   3  11   9        3.41        8.15      2.88 o
   4  11   9        1.45        0.48      1.92 o
  -6  12   9        0.95        2.88      1.44 o
  -5  12   9        0.16        1.92      1.92 o
  -4  12   9       10.38        9.19      2.04 o
  -3  12   9        0.37        0.64      1.38 o
  -2  12   9        8.51        9.88      1.83 o
  -1  12   9        1.96        3.10      1.84 o
   0  12   9        6.52        7.38      2.19 o
   1  12   9       14.84       15.43      2.53 o
   2  12   9       16.84       19.74      1.83 o
   3  12   9        0.20        2.40      1.36 o
  -5  13   9        8.47       18.23      2.40 o
  -4  13   9        0.74        0.96      1.92 o
  -3  13   9       14.06       20.14      2.37 o
  -2  13   9       11.12       13.71      2.37 o
  -1  13   9       12.95        9.99      1.83 o
   0  13   9       33.26       49.04      3.55 o
   1  13   9        2.11        3.36      2.40 o
   2  13   9        4.61        7.46      3.36 o
  -3  14   9        0.82       -0.96      1.92 o
  -2  14   9        0.40       -1.92      1.92 o
  -1  14   9        3.96        6.98      1.70 o
   0  14   9        1.01        3.12      1.36 o
   1  14   9        0.89        1.06      0.99 o
  -9   0  10       13.44       15.35      2.88 o
  -8   0  10        1.38        1.44      2.40 o
  -7   0  10      144.52      153.02      9.59 o
  -5   0  10        8.77        5.40      4.80 o
  -4   0  10        0.62       -0.48      4.80 o
  -3   0  10      237.26      342.02     21.59 o
  -2   0  10       46.42       32.28     11.75 o
  -1   0  10        0.00       14.87      5.28 o
   0   0  10       17.57       21.59      5.28 o
   1   0  10       26.84       42.21      7.67 o
   2   0  10       18.01       22.97      2.49 o
   3   0  10      120.53      154.07      9.83 o
   4   0  10      577.86      580.50     19.67 o
   5   0  10       21.19       26.08      2.87 o
   6   0  10        2.26        2.93      1.68 o
   7   0  10        0.06        0.48      1.44 o
  -9   1  10       19.24       24.94      1.83 o
  -8   1  10        5.19        3.23      1.84 o
  -7   1  10        5.23       12.69      2.87 o
  -6   1  10        7.61       -2.88      3.84 o
  -5   1  10        0.04        0.58      1.72 o
  -4   1  10       12.68        9.91      2.34 o
  -3   1  10       86.09       85.59      7.97 o
  -2   1  10      177.57      208.25     11.36 o
  -1   1  10      654.78      879.76     20.92 o
   0   1  10      103.66      116.77      7.58 o
   1   1  10       55.92       47.25      5.43 o
   2   1  10       92.57       89.61      2.82 o
   3   1  10       88.43       83.63      6.92 o
   4   1  10      161.77      206.25      4.95 o
   5   1  10       23.66       21.11      1.90 o
   6   1  10        9.62       11.47      1.66 o
   7   1  10        0.06        0.75      1.44 o
  -9   2  10        3.46        4.32      1.11 o
  -8   2  10        0.29       -0.96      1.70 o
  -7   2  10       18.98       16.48      2.22 o
  -6   2  10       14.68       -5.04      5.04 o
  -5   2  10       25.13       13.24      4.57 o
  -4   2  10        3.38       -0.59      3.36 o
  -3   2  10       52.02       59.14      6.56 o
  -2   2  10        4.14        3.36      3.84 o
  -1   2  10      252.19      289.58     12.84 o
   0   2  10      159.47      157.13     14.15 o
   1   2  10      108.24       97.88      7.63 o
   2   2  10      213.38      194.83      4.74 o
   3   2  10       42.92       32.41      4.43 o
   4   2  10        4.79       10.33      1.61 o
   5   2  10       11.30       12.15      1.66 o
   6   2  10       13.51       14.38      1.69 o
   7   2  10        3.44        4.32      1.92 o
  -9   3  10        3.12        5.76      1.36 o
  -8   3  10        1.17        0.16      1.50 o
  -7   3  10       34.94       34.96      4.28 o
  -6   3  10       71.06       47.97      5.76 o
  -5   3  10       18.74       19.95      7.44 o
  -4   3  10       10.71        1.24      3.36 o
  -3   3  10      312.44      324.75     22.55 o
  -2   3  10       37.13       45.57      9.11 o
  -1   3  10      140.19      137.19     13.91 o
   0   3  10        1.51        4.80      3.84 o
   1   3  10       10.80        6.14      2.39 o
   2   3  10       34.43       52.93      6.21 o
   3   3  10      180.54      149.88      5.81 o
   4   3  10       52.93       59.58      3.30 o
   5   3  10       73.19       70.00      3.30 o
   6   3  10       20.34       20.40      1.83 o
   7   3  10        2.67        7.20      1.92 o
  -9   4  10        2.27        3.15      1.44 o
  -8   4  10        0.67       -2.40      2.40 o
  -7   4  10       12.97        9.59      3.36 o
  -6   4  10      132.65       99.29      8.15 o
  -5   4  10        7.81        4.80      3.36 o
  -4   4  10      123.18      106.04     13.91 o
  -3   4  10       68.22       74.06      9.35 o
  -2   4  10       22.11       22.07      7.67 o
  -1   4  10       27.60       25.90      7.20 o
   0   4  10       61.33       55.64      9.11 o
   1   4  10        4.29        3.77      2.10 o
   2   4  10       53.42       48.33     11.75 o
   3   4  10       56.95       39.16      5.04 o
   4   4  10      104.17       88.20      4.49 o
   5   4  10       31.36       33.69      3.00 o
   6   4  10        5.09        5.47      1.60 o
  -9   5  10        1.12        0.96      1.02 o
  -8   5  10        5.49        5.52      1.70 o
  -7   5  10        2.11        0.96      2.40 o
  -5   5  10      110.67      103.13      8.15 o
  -4   5  10        8.23       11.76      2.65 o
  -3   5  10       48.69       36.83      3.04 o
  -2   5  10      180.65      177.13     14.63 o
  -1   5  10       12.70        8.52      2.04 o
   0   5  10       59.34       59.68      3.77 o
   1   5  10       19.91       11.78      2.75 o
   2   5  10       95.26       92.06      4.84 o
   3   5  10      106.25       96.42      7.67 o
   4   5  10       20.35       13.05      2.19 o
   5   5  10        5.09        5.23      1.84 o
   6   5  10       16.01       22.00      2.40 o
  -8   6  10       14.71       14.18      2.04 o
  -7   6  10        0.75       -1.44      2.40 o
  -6   6  10       19.90       11.87      6.96 o
  -5   6  10      121.66      105.05      8.15 o
  -4   6  10        8.54       -3.12      3.12 o
  -3   6  10       31.74       32.67      3.04 o
  -2   6  10      170.22      169.28      5.14 o
  -1   6  10       12.20        9.92      1.49 o
   0   6  10        1.64        1.12      1.14 o
   1   6  10       21.11       10.33      2.19 o
   2   6  10       68.79       75.74      4.91 o
   3   6  10       72.72       73.73      4.75 o
   4   6  10        7.84        8.39      1.95 o
   5   6  10        0.96        0.27      1.50 o
   6   6  10       10.53       13.29      1.50 o
  -8   7  10        6.67        8.35      1.50 o
  -7   7  10       25.82       22.23      2.53 o
  -6   7  10       77.19       70.89      4.41 o
  -5   7  10       14.86       12.95      3.84 o
  -4   7  10       24.69       14.44      6.96 o
  -3   7  10      133.96      116.25      4.59 o
  -2   7  10      108.48       98.78      4.19 o
  -1   7  10       13.07       15.92      1.71 o
   0   7  10        0.25       -1.17      1.17 o
   1   7  10       28.96       24.94      2.94 o
   2   7  10       22.55       22.04      3.05 o
   3   7  10       19.31       21.83      3.05 o
   4   7  10        1.62        3.36      2.40 o
   5   7  10       10.91       10.55      2.88 o
   6   7  10       14.42       15.35      2.40 o
  -8   8  10        6.50        7.67      1.92 o
  -7   8  10        0.61       -0.48      1.92 o
  -6   8  10        0.26        1.44      1.92 o
  -5   8  10       58.40       58.04      6.24 o
  -4   8  10       39.33       39.23      3.05 o
  -3   8  10       11.33        7.72      2.27 o
  -2   8  10       73.30       70.61      2.95 o
  -1   8  10        8.90        5.58      1.94 o
   0   8  10       33.30       25.12      2.19 o
   1   8  10        7.43        5.98      2.19 o
   2   8  10        2.39        5.28      1.74 o
   3   8  10        1.67        2.93      2.48 o
   4   8  10        1.24       -1.68      1.70 o
   5   8  10        4.67        4.32      1.92 o
  -7   9  10        2.55        0.96      1.44 o
  -6   9  10        0.10        2.40      2.40 o
  -5   9  10       12.41       15.83      3.36 o
  -4   9  10       35.31       27.74      3.21 o
  -3   9  10        1.66       -0.74      1.27 o
  -2   9  10       29.29       32.44      2.56 o
  -1   9  10       65.82       60.44      3.69 o
   0   9  10       19.43       20.03      3.12 o
   1   9  10        5.41        3.60      2.04 o
   2   9  10        2.15        3.84      2.88 o
   3   9  10       30.90       34.54      4.80 o
   4   9  10        2.73       -1.44      2.40 o
   5   9  10        4.83        6.72      1.92 o
  -7  10  10        1.35       -0.48      1.02 o
  -6  10  10        1.59        2.40      1.92 o
  -5  10  10       20.63       21.11      3.84 o
  -4  10  10       18.10       19.84      2.30 o
  -3  10  10        3.21        1.28      1.38 o
  -2  10  10       40.00       38.40      2.72 o
  -1  10  10       50.74       50.20      3.41 o
   0  10  10        2.71        1.44      1.70 o
   1  10  10       14.64       11.87      2.64 o
   2  10  10       23.68       21.59      4.32 o
   3  10  10       34.98       49.41      5.28 o
   4  10  10        7.67       10.07      2.40 o
  -6  11  10        9.53       10.52      1.50 o
  -5  11  10        0.54        0.48      1.92 o
  -4  11  10       36.38       37.94      2.77 o
  -3  11  10        6.52        6.48      1.74 o
  -2  11  10       13.84       10.84      1.94 o
  -1  11  10       10.38       11.99      2.37 o
   0  11  10       14.58       15.05      2.53 o
   1  11  10       26.13       26.94      3.05 o
   2  11  10       11.99       14.93      2.37 o
   3  11  10        9.16       17.27      3.36 o
   4  11  10        4.68        7.67      1.92 o
  -5  12  10        2.30        4.32      1.92 o
  -4  12  10        8.38       10.39      2.04 o
  -3  12  10        7.68        7.86      1.66 o
  -2  12  10        3.14        0.64      1.38 o
  -1  12  10        6.26        5.28      1.66 o
   0  12  10       20.39       26.42      3.05 o
   1  12  10        9.35       15.41      5.04 o
   2  12  10        5.75       10.87      1.84 o
   3  12  10        1.20        2.88      1.92 o
  -3  13  10        0.14       -0.96      1.92 o
  -2  13  10        0.32        0.96      1.36 o
  -1  13  10        3.17        1.44      2.40 o
   0  13  10       36.19       42.01      3.05 o
   1  13  10        1.71        3.04      2.88 o
   2  13  10        7.90        8.63      1.92 o
  -2  14  10        0.09       -1.92      1.92 o
  -1  14  10        2.00        2.16      1.36 o
   0  14  10        8.02       11.51      2.40 o
  -9   0  11       41.74       48.93      3.84 o
  -8   0  11        1.90       11.51      3.36 o
  -7   0  11        8.95        6.24      2.88 o
  -6   0  11        3.95       -0.96      2.88 o
  -5   0  11       12.03       29.22      4.35 o
  -4   0  11       21.58       27.57      4.24 o
  -3   0  11      168.38      178.92     16.31 o
  -2   0  11      215.91      248.96     18.71 o
  -1   0  11      379.56      477.29     22.07 o
   0   0  11       31.18       21.59      5.76 o
   1   0  11        0.07       -2.14      2.21 o
   2   0  11      814.81      941.46     12.81 o
   3   0  11      244.94      312.09      8.53 o
   4   0  11      221.17      221.94      7.24 o
   5   0  11        0.14       -0.96      3.36 o
   6   0  11        0.93        1.44      1.92 o
  -9   1  11        4.40       11.77      1.41 o
  -8   1  11       50.24       60.10      4.07 o
  -7   1  11        0.26       -1.74      1.74 o
  -6   1  11       13.52        5.52      2.04 o
  -5   1  11      155.16      145.97      6.27 o
  -4   1  11      155.00      192.47      6.04 o
  -3   1  11       24.84       30.75      3.37 o
  -2   1  11      147.47      164.69      8.40 o
  -1   1  11      123.03      155.42     13.43 o
   0   1  11       37.76       55.91     19.67 o
   1   1  11        2.28        0.96      1.66 o
   2   1  11      472.90      541.20      6.96 o
   3   1  11      345.26      404.13      6.76 o
   4   1  11       38.77       51.24      2.76 o
   5   1  11        0.45       -1.25      1.25 o
   6   1  11        6.40        6.86      1.27 o
  -9   2  11       12.26       14.07      1.38 o
  -8   2  11       14.07       11.49      2.64 o
  -7   2  11        0.81        0.04      2.03 o
  -6   2  11        4.91        0.00      2.37 o
  -5   2  11      120.05      120.47      7.67 o
  -4   2  11      715.26      781.54     22.24 o
  -3   2  11       58.30       57.28      5.27 o
  -2   2  11       65.01       66.20     11.03 o
  -1   2  11       97.43      112.22      8.80 o
   0   2  11       76.56       84.89      5.67 o
   1   2  11      135.75      125.59      4.79 o
   2   2  11      491.76      523.81     11.77 o
   3   2  11      546.00      528.74      9.00 o
   4   2  11        8.76        8.64      1.62 o
   5   2  11        5.69        2.89      1.36 o
   6   2  11        3.23        2.57      1.32 o
  -9   3  11        9.23       13.91      1.70 o
  -8   3  11       17.23       19.31      3.36 o
  -7   3  11       22.22       20.21      2.39 o
  -6   3  11        1.50       -3.36      3.36 o
  -5   3  11      332.34      317.07     12.95 o
  -4   3  11      230.38      259.38     16.55 o
  -3   3  11      186.12      210.36      9.25 o
  -2   3  11      362.12      386.34     15.83 o
  -1   3  11      234.03      246.24      8.50 o
   0   3  11      155.45      134.43      7.04 o
   1   3  11      349.04      348.14     12.71 o
   2   3  11      688.33      748.95     47.73 o
   3   3  11      369.09      368.84      7.36 o
   4   3  11        6.83        7.87      1.66 o
   5   3  11       26.85       27.00      2.18 o
   6   3  11        0.54        0.14      1.15 o
  -9   4  11        0.33        1.20      1.02 o
  -8   4  11        0.40       -0.96      1.92 o
  -7   4  11        4.88        3.92      1.84 o
  -6   4  11       14.44        8.15      3.36 o
  -5   4  11       71.02       58.52      6.72 o
  -4   4  11       61.33       71.16     13.19 o
  -3   4  11       40.09       34.26      6.00 o
  -2   4  11      132.17      132.17     10.79 o
  -1   4  11       67.08       55.55      3.39 o
   0   4  11       67.85       61.02      5.23 o
   1   4  11      115.58      106.23      6.83 o
   2   4  11      252.58      239.84     11.99 o
   3   4  11      117.47      117.04      8.63 o
   4   4  11       30.54       29.56      3.00 o
   5   4  11       16.10       18.11      2.30 o
   6   4  11        1.06        1.44      1.68 o
  -8   5  11        1.20       -1.36      1.36 o
  -7   5  11       22.82       17.27      3.84 o
  -6   5  11       20.66       13.43      3.84 o
  -5   5  11       46.91       43.65      5.76 o
  -4   5  11       97.17      117.52      8.63 o
  -3   5  11       89.29       91.30      5.16 o
  -2   5  11       10.31        7.84      1.85 o
  -1   5  11      157.60      145.84      4.43 o
   0   5  11      101.95       95.40      3.86 o
   1   5  11      131.47      122.46     14.39 o
   2   5  11       49.35       47.49      6.24 o
   3   5  11      113.91      130.95      9.11 o
   4   5  11       22.49       18.37      2.30 o
   5   5  11       12.86       16.41      1.95 o
   6   5  11        1.69        1.92      1.92 o
  -8   6  11        0.88        0.48      1.68 o
  -7   6  11        1.49        1.92      1.92 o
  -6   6  11       21.34       15.83      3.84 o
  -5   6  11       57.75       53.72      6.24 o
  -4   6  11      453.18      489.79     11.13 o
  -3   6  11      280.72      279.09      9.83 o
  -2   6  11      177.26      182.95      6.41 o
  -1   6  11      228.35      231.57      5.83 o
   0   6  11       92.21       86.42      3.91 o
   1   6  11      185.63      157.82     10.07 o
   2   6  11      314.25      331.46     13.91 o
   3   6  11      163.48      183.24     10.07 o
   4   6  11        3.25        1.92      2.88 o
   5   6  11        5.70       10.07      2.88 o
   6   6  11        2.39        0.96      1.44 o
  -8   7  11        9.44       12.47      2.40 o
  -7   7  11        2.66        4.56      1.70 o
  -6   7  11       63.60       52.72      3.89 o
  -5   7  11       48.60       49.89      5.76 o
  -4   7  11       60.46       71.93      3.86 o
  -3   7  11      107.18       98.96      8.15 o
  -2   7  11      109.52       97.11      4.81 o
  -1   7  11       91.19       84.34      3.59 o
   0   7  11        8.16        7.40      1.83 o
   1   7  11       85.51       77.87      6.72 o
   2   7  11      189.16      198.12      7.46 o
   3   7  11       26.41       23.98      4.32 o
   4   7  11        0.44       -2.40      2.40 o
   5   7  11        1.60       -0.72      1.36 o
  -8   8  11        0.46        0.48      1.44 o
  -7   8  11        2.56        1.92      1.92 o
  -6   8  11        0.69       -1.84      3.36 o
  -5   8  11       38.71       42.21      5.28 o
  -4   8  11       17.97       25.84      2.58 o
  -3   8  11       13.92       12.43      2.11 o
  -2   8  11       62.04       62.52      3.69 o
  -1   8  11       56.81       51.85      3.18 o
   0   8  11       71.79       58.99      3.51 o
   1   8  11       30.90       27.88      3.36 o
   2   8  11      150.26      164.01      6.61 o
   3   8  11        1.01        0.48      1.70 o
   4   8  11        7.00        5.76      1.70 o
   5   8  11        4.62        4.80      1.92 o
  -7   9  11       21.41       22.07      2.88 o
  -6   9  11        1.19        3.36      1.92 o
  -5   9  11       56.50       56.60      5.28 o
  -4   9  11       27.93       26.80      3.05 o
  -3   9  11       49.59       44.39      3.13 o
  -2   9  11       63.40       63.80      4.57 o
  -1   9  11      114.87      109.61      4.92 o
   0   9  11      113.61      109.47      5.76 o
   1   9  11       11.71        1.92      2.88 o
   2   9  11       60.28       61.40      6.24 o
   3   9  11        4.81        3.36      2.40 o
   4   9  11        1.24        1.44      1.92 o
  -7  10  11        1.74       -0.48      1.44 o
  -6  10  11        2.31       -0.27      1.44 o
  -5  10  11       29.16       28.78      4.32 o
  -4  10  11       24.21       26.57      2.49 o
  -3  10  11       28.54       26.40      2.49 o
  -2  10  11       52.48       43.34      3.05 o
  -1  10  11       20.84       24.97      2.93 o
   0  10  11       17.27       15.77      2.71 o
   1  10  11        9.16        1.44      2.40 o
   2  10  11       36.61       48.93      5.28 o
   3  10  11       10.13       17.75      3.36 o
   4  10  11        4.10        6.24      1.92 o
  -6  11  11        4.25        0.96      1.44 o
  -5  11  11        6.84        7.67      2.40 o
  -4  11  11        1.24        0.11      1.50 o
  -3  11  11       18.26       20.95      2.22 o
  -2  11  11       17.12       16.59      2.02 o
  -1  11  11        4.96        2.88      2.40 o
   0  11  11        4.95        5.86      3.60 o
   1  11  11       19.61       27.01      2.87 o
   2  11  11       22.53       39.33      4.32 o
   3  11  11       23.32       31.28      4.32 o
  -5  12  11        2.82        2.40      1.92 o
  -4  12  11       17.18       24.46      3.36 o
  -3  12  11       10.24       10.63      1.66 o
  -2  12  11        4.36        6.48      1.70 o
  -1  12  11       21.21       20.45      2.64 o
   0  12  11        7.08       10.07      2.88 o
   1  12  11       15.91       18.71      3.36 o
   2  12  11       22.74       31.18      3.36 o
  -2  13  11        0.28        0.48      1.36 o
  -1  13  11        6.12        8.63      2.40 o
   0  13  11        3.67        0.48      1.92 o
   1  13  11        0.45       -0.96      1.44 o
  -9   0  12        1.91        5.28      1.92 o
  -8   0  12        0.00        6.72      2.40 o
  -7   0  12       80.79       87.78      7.20 o
  -6   0  12      102.00      120.40      8.63 o
  -5   0  12     1285.27     1284.12     25.42 o
  -4   0  12      869.69     1162.31     20.85 o
  -3   0  12      263.07      313.50     12.71 o
  -2   0  12      122.65      162.61      8.63 o
  -1   0  12       82.84       84.90      6.72 o
   0   0  12       26.09       24.37      8.15 o
   1   0  12       35.82       13.38     11.51 o
   2   0  12      240.16      215.68      6.80 o
   3   0  12        3.09        0.96      1.84 o
   4   0  12        0.84       -0.13      1.84 o
   5   0  12        0.12       -1.44      2.40 o
   6   0  12        1.36        4.32      1.92 o
  -9   1  12        8.58        8.98      1.11 o
  -8   1  12       20.83       27.12      2.71 o
  -7   1  12       22.34       26.99      2.58 o
  -6   1  12      129.91      117.50      5.93 o
  -5   1  12      438.37      509.70     11.53 o
  -4   1  12      642.67      799.20     13.11 o
  -3   1  12       83.88       99.13      4.44 o
  -2   1  12      100.61      132.79      9.42 o
  -1   1  12       88.57       92.27      4.33 o
   0   1  12        7.17        6.45      1.80 o
   1   1  12      133.09      117.89      5.92 o
   2   1  12       78.99       76.82      5.09 o
   3   1  12        8.49        3.90      1.55 o
   4   1  12       12.79       12.84      1.90 o
   5   1  12        2.15       -0.96      1.70 o
   6   1  12        0.10        1.44      1.15 o
  -9   2  12        0.13        1.06      0.80 o
  -8   2  12        5.39        8.79      2.88 o
  -7   2  12        5.12        4.84      1.74 o
  -6   2  12       47.89       42.21      3.89 o
  -5   2  12      124.42      139.25      6.27 o
  -4   2  12      339.24      358.78      8.90 o
  -3   2  12      110.23      117.40      8.00 o
  -2   2  12      175.93      176.58      7.32 o
  -1   2  12      126.70      112.80     13.43 o
   0   2  12       12.20       14.70      2.28 o
   1   2  12      174.60      221.85     12.71 o
   2   2  12       10.08        3.60      2.37 o
   3   2  12        9.19        6.24      1.62 o
   4   2  12        0.60       -1.99      1.99 o
   5   2  12        6.47        4.50      1.27 o
   6   2  12        2.46        5.28      1.92 o
  -9   3  12        6.85       10.07      1.92 o
  -8   3  12       21.17       23.02      3.84 o
  -7   3  12       52.04       45.01      3.05 o
  -6   3  12      111.13       88.26      7.20 o
  -5   3  12      307.23      295.01     12.95 o
  -4   3  12      738.93      772.77     20.63 o
  -3   3  12      230.98      242.68     24.46 o
  -2   3  12      199.53      216.78      8.23 o
  -1   3  12       59.74       57.81      8.87 o
   0   3  12       21.32       21.18      6.72 o
   1   3  12       11.71       18.23      3.84 o
   2   3  12       82.54       56.12      6.24 o
   3   3  12       57.11       47.97      6.24 o
   4   3  12        2.04       -1.38      1.38 o
   5   3  12        0.60       -0.85      1.50 o
   6   3  12        8.03       14.39      2.40 o
  -8   4  12        4.32        5.76      2.40 o
  -7   4  12        5.64        5.04      2.04 o
  -6   4  12       12.81        8.15      3.36 o
  -5   4  12      412.10      370.80     14.39 o
  -4   4  12      510.65      564.59     18.23 o
  -3   4  12      131.69      130.70      7.96 o
  -2   4  12       20.43       16.47      4.08 o
  -1   4  12        8.32        6.05      1.61 o
   0   4  12       71.08       65.72      5.67 o
   1   4  12       67.98       52.29      6.24 o
   2   4  12      292.04      282.53     12.95 o
   3   4  12       19.17       19.67      4.32 o
   4   4  12        0.57        0.00      2.40 o
   5   4  12        5.22        4.32      1.92 o
   6   4  12        6.85        8.15      1.92 o
  -8   5  12        6.31        4.56      1.36 o
  -7   5  12        4.04        3.36      2.40 o
  -6   5  12        1.65        1.92      2.88 o
  -5   5  12      144.85      121.84      9.11 o
  -4   5  12      134.20      140.07      9.59 o
  -3   5  12        4.83       -3.36      3.84 o
  -2   5  12       83.79       74.93      3.57 o
  -1   5  12       61.05       55.39      3.08 o
   0   5  12      239.44      248.86      8.12 o
   1   5  12      158.15      153.98      9.59 o
   2   5  12       70.41       71.47      6.72 o
   3   5  12        6.31        7.20      3.36 o
   4   5  12        1.08       -0.96      2.40 o
   5   5  12        1.31        1.44      1.92 o
  -8   6  12        6.38        4.80      1.36 o
  -7   6  12        1.83        0.48      1.92 o
  -6   6  12        5.54        5.76      2.88 o
  -5   6  12       48.51       44.13      5.76 o
  -4   6  12      138.21      147.74      9.59 o
  -3   6  12       74.25       62.66      4.49 o
  -2   6  12       95.38       94.11      4.33 o
  -1   6  12      100.87       89.12      4.24 o
   0   6  12       47.42       45.28      4.80 o
   1   6  12      169.10      160.81      6.95 o
   2   6  12       12.12       13.91      3.84 o
   3   6  12       12.38       17.27      3.84 o
   4   6  12        1.22       -0.48      1.92 o
   5   6  12        4.50        4.08      1.68 o
  -8   7  12        7.35        4.80      1.92 o
  -7   7  12        2.19        1.44      1.36 o
  -6   7  12        0.55        1.00      3.12 o
  -5   7  12       44.02       41.25      5.28 o
  -4   7  12      141.76      156.77      6.42 o
  -3   7  12       62.50       58.62      3.58 o
  -2   7  12       25.55       22.25      2.46 o
  -1   7  12       32.97       26.38      2.49 o
   0   7  12        0.15       -2.30      2.30 o
   1   7  12       16.91        8.15      2.37 o
   2   7  12       33.30       31.92      3.39 o
   3   7  12      109.66      118.61      5.43 o
   4   7  12        0.88       -1.70      1.70 o
   5   7  12        7.19        9.11      1.92 o
  -7   8  12        0.12        0.00      1.44 o
  -6   8  12        0.31        0.16      1.50 o
  -5   8  12       19.79       14.61      2.88 o
  -4   8  12       86.54       85.64      4.91 o
  -3   8  12        7.12        5.51      1.75 o
  -2   8  12       26.87       25.29      2.67 o
  -1   8  12       55.22       57.60      3.50 o
   0   8  12       58.37       54.94      4.23 o
   1   8  12       36.05       32.42      3.39 o
   2   8  12       67.69       71.30      4.41 o
   3   8  12       38.42       40.50      3.21 o
   4   8  12        0.13        0.24      1.68 o
  -7   9  12        0.57       -0.96      1.02 o
  -6   9  12        2.04        0.72      1.36 o
  -5   9  12       14.76        8.15      2.88 o
  -4   9  12       48.76       52.89      3.42 o
  -3   9  12        2.27        1.14      1.63 o
  -2   9  12       47.92       42.06      3.13 o
  -1   9  12       38.65       35.56      3.39 o
   0   9  12      134.89      145.82      9.11 o
   1   9  12        6.27        2.40      2.88 o
   2   9  12        7.22        6.72      2.88 o
   3   9  12       13.82       21.11      3.36 o
   4   9  12        1.70        2.88      1.92 o
  -6  10  12        1.08       -0.96      1.92 o
  -5  10  12        9.31        9.11      2.88 o
  -4  10  12       53.72       60.39      3.89 o
  -3  10  12        7.42       10.10      2.04 o
  -2  10  12        9.59        6.24      2.04 o
  -1  10  12        3.95        3.36      2.88 o
   0  10  12       13.95       16.31      3.84 o
   1  10  12        5.53        3.84      2.40 o
   2  10  12        7.99        7.67      2.88 o
   3  10  12       13.92       19.67      2.88 o
  -5  11  12       10.28       11.99      2.88 o
  -4  11  12       20.22       28.30      3.84 o
  -3  11  12        7.07        8.23      2.04 o
  -2  11  12       20.09       24.94      3.84 o
  -1  11  12       12.10       13.91      3.36 o
   0  11  12        0.15       -0.48      1.92 o
   1  11  12        1.25        4.32      2.40 o
   2  11  12        9.10        9.11      2.40 o
  -4  12  12        9.49       16.31      2.88 o
  -3  12  12        6.65       10.55      2.40 o
  -2  12  12       11.64       16.79      2.88 o
  -1  12  12       15.49       24.46      3.36 o
   0  12  12        2.65        1.92      1.92 o
   1  12  12       15.12       18.23      2.88 o
  -2  13  12        0.53        3.36      1.92 o
  -1  13  12        3.29        4.32      1.92 o
   0  13  12        2.01        0.00      1.44 o
  -8   0  13        4.26        7.20      2.40 o
  -7   0  13       41.26       47.49      5.28 o
  -6   0  13      228.69      216.34     11.03 o
  -5   0  13       23.93       23.50      4.32 o
  -4   0  13       13.91       11.99      3.84 o
  -3   0  13        0.25       -3.84      3.84 o
  -2   0  13        1.82       -3.36      3.36 o
  -1   0  13      242.76      289.25     12.47 o
   0   0  13      285.31      319.47     12.95 o
   1   0  13        0.43        0.48      2.88 o
   2   0  13       94.40       91.62      7.67 o
   3   0  13        7.20       18.71      4.32 o
   4   0  13        2.24       -0.48      2.40 o
   5   0  13        1.44        2.40      1.92 o
  -8   1  13        7.00       12.27      2.04 o
  -7   1  13       23.98       24.69      2.49 o
  -6   1  13      137.13      149.31      7.44 o
  -5   1  13        1.92        3.60      2.04 o
  -4   1  13        4.48        3.80      2.19 o
  -3   1  13        2.32       -2.43      2.43 o
  -2   1  13        4.77        1.11      2.19 o
  -1   1  13      462.16      554.74     11.70 o
   0   1  13       71.94      102.10      4.94 o
   1   1  13       20.06       19.60      2.87 o
   2   1  13       42.62       46.07      4.07 o
   3   1  13       69.44       64.04      4.41 o
   4   1  13        0.50       -0.72      1.70 o
   5   1  13        4.83        8.09      1.84 o
  -8   2  13        8.38       12.48      3.12 o
  -7   2  13       44.92       44.84      2.85 o
  -6   2  13       54.11       47.18      3.89 o
  -5   2  13       43.53       42.40      3.89 o
  -4   2  13       11.69        5.48     11.51 o
  -3   2  13        7.46        3.08      4.80 o
  -2   2  13        9.75        0.44      5.04 o
  -1   2  13       59.98       76.33      4.22 o
   0   2  13      224.99      239.83      8.87 o
   1   2  13       30.11       24.72      3.05 o
   2   2  13       38.99       43.06      3.89 o
   3   2  13       12.92       19.59      4.56 o
   4   2  13        5.57        5.45      1.84 o
   5   2  13        7.67       11.92      1.84 o
  -8   3  13        6.07        2.88      1.92 o
  -7   3  13       56.66       59.04      3.22 o
  -6   3  13       80.60       77.71      6.72 o
  -5   3  13       19.45       12.47      3.84 o
  -4   3  13       25.19       35.50      5.28 o
  -3   3  13       12.49        2.88      3.36 o
  -2   3  13       52.66       54.14     17.03 o
  -1   3  13       21.65       14.87      3.84 o
   0   3  13      133.62      126.64      9.11 o
   1   3  13       19.19       16.79      3.84 o
   2   3  13       43.61       40.77      5.76 o
   3   3  13       14.45       11.99      3.36 o
   4   3  13       11.61       12.95      3.36 o
   5   3  13        0.53        3.84      2.40 o
  -8   4  13        3.29        3.36      1.92 o
  -7   4  13       11.85       13.02      2.37 o
  -6   4  13       25.38       25.90      4.80 o
  -5   4  13       29.18       20.63      4.32 o
  -4   4  13       63.93       68.60      7.20 o
  -3   4  13        5.52        0.96      3.36 o
  -2   4  13       79.82       59.48      6.72 o
  -1   4  13       85.11       81.82      4.71 o
   0   4  13       18.62       19.89      2.87 o
   1   4  13       24.47       26.38      4.80 o
   2   4  13       42.67       34.54      5.28 o
   3   4  13        5.37        6.72      3.36 o
   4   4  13        0.18        0.48      2.40 o
   5   4  13        2.04        4.32      1.92 o
  -8   5  13       13.58       14.06      1.70 o
  -7   5  13        1.48        5.28      2.40 o
  -6   5  13       24.74       16.79      3.84 o
  -5   5  13       21.17       19.19      4.32 o
  -4   5  13       61.93       72.91      7.20 o
  -3   5  13        4.50       -1.44      2.88 o
  -2   5  13       44.18       33.54      3.61 o
  -1   5  13        9.21        5.96      6.72 o
   0   5  13      124.57      111.17      5.59 o
   1   5  13      223.66      230.36      8.12 o
   2   5  13       10.44        7.20      3.36 o
   3   5  13        0.69       -0.96      2.40 o
   4   5  13       13.39       16.79      3.36 o
   5   5  13        0.12       -0.27      1.92 o
  -8   6  13       16.80       17.27      2.40 o
  -7   6  13       10.87        9.11      2.40 o
  -6   6  13       25.81       22.55      4.32 o
  -5   6  13        9.02        8.15      3.36 o
  -4   6  13       17.36       18.23      4.32 o
  -3   6  13        6.92        3.95      1.62 o
  -2   6  13       55.93       51.32      3.30 o
  -1   6  13       11.55       10.73      2.19 o
   0   6  13       16.62        8.57      2.30 o
   1   6  13       25.54       20.33      2.87 o
   2   6  13        0.03        1.18      1.84 o
   3   6  13        1.62        0.91      1.50 o
   4   6  13        6.89        9.53      1.84 o
   5   6  13       14.21       16.31      2.40 o
  -7   7  13        0.18        0.24      1.02 o
  -6   7  13        3.94        1.44      1.50 o
  -5   7  13       15.37       16.31      3.84 o
  -4   7  13       25.36       24.94      4.32 o
  -3   7  13        8.46        4.29      1.51 o
  -2   7  13       23.83       20.55      2.26 o
  -1   7  13        3.86        3.57      1.98 o
   0   7  13       15.58       13.07      2.88 o
   1   7  13        7.21        2.83      1.84 o
   2   7  13        8.14        7.67      2.04 o
   3   7  13        0.92        0.48      1.36 o
   4   7  13        9.56       11.69      3.12 o
  -7   8  13        0.45       -0.48      1.02 o
  -6   8  13        2.19        3.36      1.92 o
  -5   8  13       24.93       24.95      2.26 o
  -4   8  13       21.64       25.50      2.39 o
  -3   8  13        7.91        7.90      1.74 o
  -2   8  13        7.84        4.80      1.66 o
  -1   8  13       72.78       68.45      4.57 o
   0   8  13       13.01       12.72      2.37 o
   1   8  13        2.15        0.22      2.40 o
   2   8  13        2.38        4.80      1.84 o
   3   8  13       22.29       26.55      2.53 o
   4   8  13        2.48        4.80      1.92 o
  -6   9  13        9.88        6.72      2.40 o
  -5   9  13        2.13        5.10      1.92 o
  -4   9  13        1.64        1.33      2.24 o
  -3   9  13        9.79        7.99      1.66 o
  -2   9  13        0.90        0.34      1.46 o
  -1   9  13       10.41        8.34      2.19 o
   0   9  13       30.39       28.79      3.05 o
   1   9  13        0.96        0.00      1.92 o
   2   9  13       23.84       26.38      3.84 o
   3   9  13        6.46       11.99      2.40 o
  -6  10  13        0.83        0.00      1.44 o
  -5  10  13        0.31        1.44      1.92 o
  -4  10  13        9.91       12.95      2.88 o
  -3  10  13        7.04        7.20      2.04 o
  -2  10  13        6.83        7.20      2.88 o
  -1  10  13        4.45        3.36      2.40 o
   0  10  13        1.07       -1.44      1.92 o
   1  10  13        7.02        8.15      2.40 o
   2  10  13        3.48        7.20      2.40 o
   3  10  13        0.39        1.92      1.44 o
  -5  11  13        5.50        7.20      1.92 o
  -4  11  13        5.34        7.67      2.40 o
  -3  11  13        3.64        5.28      2.40 o
  -2  11  13       28.85       35.02      3.84 o
  -1  11  13        0.12        1.92      1.92 o
   0  11  13        0.16       -0.96      1.92 o
   1  11  13        0.85       -1.44      1.92 o
   2  11  13       10.63       17.27      2.40 o
  -2  12  13        5.82        8.63      2.40 o
  -1  12  13        4.31        5.76      1.92 o
   0  12  13        0.47        0.00      1.44 o
  -8   0  14        0.00        3.84      1.92 o
  -7   0  14        0.49        0.00      1.92 o
  -6   0  14        2.58        2.40      2.88 o
  -5   0  14       32.82       42.21      5.28 o
  -4   0  14      460.72      579.46     17.27 o
  -3   0  14       26.12       25.90      4.80 o
  -2   0  14      167.44      219.70     11.03 o
  -1   0  14        3.94        6.24      2.88 o
   0   0  14        0.01        1.92      2.88 o
   1   0  14        2.14        4.32      3.36 o
   2   0  14        6.66        6.24      2.88 o
   3   0  14        0.12        1.44      2.40 o
   4   0  14        0.01        1.92      2.40 o
   5   0  14        0.42        0.96      1.44 o
  -8   1  14        5.16        6.43      2.16 o
  -7   1  14        4.47        3.44      1.46 o
  -6   1  14        4.75        4.71      3.60 o
  -5   1  14       34.23       33.25      3.60 o
  -4   1  14       63.61       93.78      6.00 o
  -3   1  14       77.50       77.04      6.00 o
  -2   1  14       55.83       67.42      4.41 o
  -1   1  14       11.52       13.43      2.71 o
   0   1  14       38.55       38.38      3.73 o
   1   1  14       54.38       48.69      4.07 o
   2   1  14       17.58       19.85      2.87 o
   3   1  14       12.01       13.37      2.53 o
   4   1  14        9.03       10.36      2.04 o
   5   1  14        0.90        5.28      1.92 o
  -8   2  14        8.70        5.91      1.23 o
  -7   2  14       19.20       15.36      1.83 o
  -6   2  14        4.96        5.61      3.84 o
  -5   2  14        6.74        1.68      2.04 o
  -4   2  14        4.30        3.95      2.19 o
  -3   2  14      160.44      199.08     12.95 o
  -2   2  14       19.00       21.29      2.87 o
  -1   2  14       39.24       38.68      3.55 o
   0   2  14      167.99      176.49     11.99 o
   1   2  14        6.82        3.60      2.64 o
   2   2  14       11.11       12.27      2.53 o
   3   2  14        3.52        3.23      1.84 o
   4   2  14        0.81        0.24      1.36 o
   5   2  14       12.25       19.67      2.40 o
  -8   3  14       11.30       11.03      2.40 o
  -7   3  14       17.41       18.47      2.37 o
  -6   3  14        5.29        4.32      2.88 o
  -5   3  14       62.63       53.72      5.76 o
  -4   3  14       47.97       46.05      5.76 o
  -3   3  14       69.35       60.44      6.72 o
  -2   3  14       24.37       14.87      3.84 o
  -1   3  14        3.47        2.88      2.88 o
   0   3  14       25.51       23.98      4.80 o
   1   3  14       28.69       23.50      4.32 o
   2   3  14       29.70       28.78      4.80 o
   3   3  14        9.85        8.63      3.36 o
   4   3  14        1.78        3.84      2.40 o
   5   3  14        3.37        3.77      1.15 o
  -8   4  14        0.47        0.96      1.44 o
  -7   4  14       14.87       14.89      2.37 o
  -6   4  14       15.63       10.55      3.36 o
  -5   4  14       15.98       11.99      3.84 o
  -4   4  14      266.66      291.17     12.95 o
  -3   4  14       67.22       64.28      6.72 o
  -2   4  14        0.22       -1.92      2.88 o
  -1   4  14       40.99       37.42      5.28 o
   0   4  14        8.04        7.44      1.95 o
   1   4  14       40.10       35.33      3.34 o
   2   4  14       26.34       23.98      4.32 o
   3   4  14        0.21        2.40      2.40 o
   4   4  14        0.53        0.48      1.92 o
  -8   5  14        6.50        5.28      1.44 o
  -7   5  14       11.67       13.43      2.88 o
  -6   5  14        4.85        2.88      2.40 o
  -5   5  14        0.85        2.40      2.88 o
  -4   5  14       81.90       80.11      7.20 o
  -3   5  14        9.95        6.72      3.36 o
  -2   5  14       31.88       27.34      4.80 o
  -1   5  14       61.26       49.06      3.89 o
   0   5  14        6.54        5.13      2.19 o
   1   5  14       34.49       28.30      3.34 o
   2   5  14        3.15        3.92      1.84 o
   3   5  14       18.98       15.08      2.19 o
   4   5  14        0.60        0.72      1.36 o
  -7   6  14       10.88       11.51      1.70 o
  -6   6  14        5.05        3.88      1.84 o
  -5   6  14        5.92        6.72      2.88 o
  -4   6  14       15.84       14.82      2.53 o
  -3   6  14        0.15        0.17      1.84 o
  -2   6  14       29.11       26.51      2.46 o
  -1   6  14        4.58        0.48      1.60 o
   0   6  14       51.54       40.35      3.69 o
   1   6  14       45.23       45.81      3.73 o
   2   6  14        1.18        1.92      1.70 o
   3   6  14        9.02        9.92      2.16 o
   4   6  14        1.79        1.99      1.15 o
  -7   7  14        0.57       -1.44      1.44 o
  -6   7  14       16.56       20.59      1.55 o
  -5   7  14       21.15       16.36      2.37 o
  -4   7  14        2.45        0.78      1.92 o
  -3   7  14       19.00       18.33      2.02 o
  -2   7  14       13.70       14.60      2.11 o
  -1   7  14       31.31       34.02      3.84 o
   0   7  14        0.76       -2.04      2.04 o
   1   7  14        0.72       -0.92      4.56 o
   2   7  14        0.78        2.49      1.92 o
   3   7  14       11.27       12.72      2.04 o
  -6   8  14       19.49       16.90      1.84 o
  -5   8  14       37.22       36.46      3.05 o
  -4   8  14       11.46        9.59      2.19 o
  -3   8  14        5.80        5.73      1.55 o
  -2   8  14       59.87       55.35      3.22 o
  -1   8  14       25.95       20.62      2.71 o
   0   8  14        0.71       -2.30      2.88 o
   1   8  14        2.62        2.40      1.70 o
   2   8  14       29.00       30.43      2.53 o
   3   8  14        1.76        5.28      1.92 o
  -6   9  14        3.29        4.80      1.92 o
  -5   9  14        8.76        7.67      2.40 o
  -4   9  14        4.56        2.08      1.50 o
  -3   9  14        0.10        0.07      1.49 o
  -2   9  14        6.31        8.30      2.04 o
  -1   9  14        8.97        7.84      1.84 o
   0   9  14       11.45        9.08      1.84 o
   1   9  14        0.62       -2.40      2.40 o
   2   9  14        9.78       13.43      2.40 o
  -5  10  14        5.51        7.20      1.92 o
  -4  10  14        7.53        8.15      2.40 o
  -3  10  14        8.16        8.15      2.40 o
  -2  10  14        5.56        9.11      2.40 o
  -1  10  14       11.16        9.11      2.40 o
   0  10  14        2.53        3.84      2.40 o
   1  10  14        1.73        3.84      1.92 o
   2  10  14        1.80        3.36      1.44 o
  -3  11  14       11.50       11.99      2.40 o
  -2  11  14       12.06       15.35      2.40 o
  -1  11  14        6.15        7.20      1.92 o
   0  11  14        0.01        1.44      1.44 o
   1  11  14        1.01       -1.44      1.44 o
  -8   0  15       21.56       33.58      2.88 o
  -7   0  15        2.37       -0.48      1.92 o
  -6   0  15        3.92        0.96      2.40 o
  -5   0  15        2.69        3.36      2.88 o
  -4   0  15      129.85      135.75      8.63 o
  -3   0  15        2.61        0.96      2.88 o
  -2   0  15      580.49      773.73     20.15 o
  -1   0  15        1.81       14.87      4.32 o
   0   0  15       39.17       54.20      6.24 o
   1   0  15        0.54        0.48      2.40 o
   2   0  15       25.67       32.62      4.80 o
   3   0  15        0.08       -1.92      2.40 o
   4   0  15        1.00        0.96      1.44 o
  -8   1  15       14.86       21.11      2.88 o
  -7   1  15        2.93        3.94      1.50 o
  -6   1  15        1.86        3.36      1.70 o
  -5   1  15        1.94        1.44      1.70 o
  -4   1  15       33.40       42.37      3.55 o
  -3   1  15       26.32       22.98      3.60 o
  -2   1  15      210.56      288.49      8.98 o
  -1   1  15        0.24       13.16      8.63 o
   0   1  15      100.96      116.86      5.77 o
   1   1  15        2.61        0.70      2.88 o
   2   1  15        0.73        2.51      1.50 o
   3   1  15        0.30        1.55      1.50 o
   4   1  15        0.74        0.24      1.36 o
  -8   2  15        7.96       13.91      2.40 o
  -7   2  15       16.71       19.56      2.19 o
  -6   2  15       10.49       11.03      3.36 o
  -5   2  15       20.73       16.31      3.84 o
  -4   2  15       16.05       21.59      4.32 o
  -3   2  15       49.59       53.72      6.24 o
  -2   2  15       38.16       57.08      6.72 o
  -1   2  15      385.43      447.64     10.65 o
   0   2  15        1.70       10.75      2.53 o
   1   2  15       12.47       10.62      2.37 o
   2   2  15        0.15        0.96      1.70 o
   3   2  15        2.83        2.40      2.40 o
   4   2  15        1.57        0.34      1.15 o
  -8   3  15        9.99       12.95      1.92 o
  -7   3  15        3.46        1.92      1.92 o
  -6   3  15        8.46       10.55      3.36 o
  -5   3  15       15.70       10.55      3.36 o
  -4   3  15       75.84       82.03      7.20 o
  -3   3  15      160.17      171.25     10.07 o
  -2   3  15       83.76       83.94      7.67 o
  -1   3  15      198.42      228.81     11.99 o
   0   3  15       16.83       13.91      3.84 o
   1   3  15        2.74        0.00      1.70 o
   2   3  15        0.81        2.64      3.12 o
   3   3  15        6.33        8.67      1.70 o
   4   3  15        0.74       -0.62      1.15 o
  -7   4  15        5.82        5.76      2.40 o
  -6   4  15       13.03       12.95      3.36 o
  -5   4  15        5.67        6.24      2.88 o
  -4   4  15       33.63       39.81      5.28 o
  -3   4  15      129.09      149.18      9.59 o
  -2   4  15        7.75        3.84      2.88 o
  -1   4  15       20.02       23.02      4.32 o
   0   4  15        3.13        3.62      1.84 o
   1   4  15        6.55        3.18      1.84 o
   2   4  15        1.09       -0.37      1.50 o
   3   4  15        0.49        1.58      1.15 o
   4   4  15        2.96        2.16      1.02 o
  -7   5  15       12.08       15.36      1.70 o
  -6   5  15        3.41        3.84      2.40 o
  -5   5  15       12.18        8.06      1.95 o
  -4   5  15       38.01       44.13      5.76 o
  -3   5  15       55.14       61.88      6.72 o
  -2   5  15        7.64        2.40      2.88 o
  -1   5  15        1.17        0.96      2.88 o
   0   5  15       44.75       40.76      3.55 o
   1   5  15        2.29        1.12      1.50 o
   2   5  15        0.46        0.85      1.50 o
   3   5  15        1.72        2.88      1.44 o
  -7   6  15        4.61        3.84      1.44 o
  -6   6  15        0.07       -1.18      1.18 o
  -5   6  15       39.12       38.22      3.21 o
  -4   6  15       66.57       69.65      4.37 o
  -3   6  15        3.22        5.28      2.88 o
  -2   6  15        1.24       -2.40      3.36 o
  -1   6  15       58.96       55.76      3.89 o
   0   6  15       15.52       13.71      2.19 o
   1   6  15        6.95        4.80      1.92 o
   2   6  15        1.64       -0.05      1.68 o
   3   6  15        0.11        0.00      1.68 o
  -6   7  15        6.57        6.83      1.01 o
  -5   7  15        8.65        7.70      2.88 o
  -4   7  15       50.38       53.56      3.55 o
  -3   7  15       10.56        8.77      7.44 o
  -2   7  15        0.59       -1.12      1.50 o
  -1   7  15        9.50        6.41      1.84 o
   0   7  15        0.26       -0.43      1.50 o
   1   7  15        4.70        3.36      2.40 o
   2   7  15        4.09        4.16      2.16 o
   3   7  15        0.15       -0.96      1.44 o
  -5   8  15        7.43       11.72      2.88 o
  -4   8  15       79.36       87.40      4.07 o
  -3   8  15        7.07        6.83      1.84 o
  -2   8  15        1.03        2.40      1.70 o
  -1   8  15        0.09       -0.91      1.50 o
   0   8  15        0.18        0.00      1.36 o
   1   8  15        0.12       -1.36      1.36 o
   2   8  15        5.61        8.63      1.92 o
  -5   9  15        4.39        3.84      1.44 o
  -4   9  15        5.60        6.92      1.68 o
  -3   9  15        0.83       -0.30      1.23 o
  -2   9  15        2.58        1.44      3.36 o
  -1   9  15        1.54       -0.96      1.36 o
   0   9  15       13.83       12.42      1.92 o
   1   9  15        0.22       -1.44      1.44 o
  -2  10  15        1.39        0.48      1.44 o
  -1  10  15        3.24        2.40      1.92 o
   0  10  15        0.05       -0.96      1.44 o
  -7   0  16        0.69        0.96      1.92 o
  -6   0  16        6.35       10.07      2.40 o
  -5   0  16        1.60        4.80      2.40 o
  -4   0  16        2.65        1.92      2.40 o
  -3   0  16        0.23        4.32      2.88 o
  -2   0  16       32.36       33.58      4.80 o
  -1   0  16        0.03       -2.40      2.88 o
   0   0  16        9.26        7.20      2.88 o
   1   0  16        0.34       -1.44      2.40 o
   2   0  16        2.01        3.84      2.40 o
   3   0  16        0.40       -0.96      1.92 o
  -7   1  16        2.83        1.92      2.40 o
  -6   1  16        3.09        3.30      1.50 o
  -5   1  16       15.57       20.21      4.08 o
  -4   1  16        2.43        0.48      1.70 o
  -3   1  16       30.84       30.24      3.36 o
  -2   1  16        1.26       -0.78      1.92 o
  -1   1  16       29.25       34.30      3.39 o
   0   1  16        6.56        5.76      2.04 o
   1   1  16        1.28        4.84      1.84 o
   2   1  16        2.61        6.48      1.70 o
   3   1  16        1.13       -0.75      1.44 o
  -7   2  16       26.79       32.14      3.36 o
  -6   2  16        6.37        7.20      2.40 o
  -5   2  16       12.53        9.59      3.36 o
  -4   2  16        1.49        3.36      2.88 o
  -3   2  16        5.22        3.84      2.88 o
  -2   2  16        1.71       -0.96      2.88 o
  -1   2  16       71.39       76.75      6.72 o
   0   2  16        5.15        3.36      2.88 o
   1   2  16        2.94        5.76      2.88 o
   2   2  16        2.55        1.92      2.40 o
   3   2  16        1.04        0.96      1.92 o
  -7   3  16       10.89       11.51      2.40 o
  -6   3  16        0.70       -0.96      1.92 o
  -5   3  16        4.68        4.32      2.40 o
  -4   3  16       43.47       46.05      5.28 o
  -3   3  16       35.52       42.21      5.28 o
  -2   3  16        6.76        2.88      2.88 o
  -1   3  16        2.99        0.48      2.88 o
   0   3  16       13.77       17.75      3.84 o
   1   3  16        0.38        0.00      1.92 o
   2   3  16        5.11        2.40      1.92 o
   3   3  16        0.72       -0.72      1.02 o
  -7   4  16        0.08       -0.48      1.44 o
  -6   4  16        1.14        3.36      2.40 o
  -5   4  16        1.60        0.00      2.40 o
  -4   4  16        5.38        6.72      2.88 o
  -3   4  16       13.54       13.91      3.84 o
  -2   4  16        0.95       -0.48      2.88 o
  -1   4  16        3.90        0.96      2.40 o
   0   4  16        1.11       -0.48      2.40 o
   1   4  16        0.26        0.91      1.68 o
   2   4  16        0.68       -0.06      1.23 o
   3   4  16        0.31       -1.92      1.92 o
  -6   5  16        5.66        8.88      1.70 o
  -5   5  16        9.36        6.72      2.88 o
  -4   5  16       10.95        6.72      2.88 o
  -3   5  16       20.23       21.59      4.32 o
  -2   5  16       21.19       16.79      3.84 o
  -1   5  16        3.05       -2.88      2.88 o
   0   5  16        4.17        0.96      2.40 o
   1   5  16        0.69        1.55      1.50 o
   2   5  16        1.12        1.92      1.44 o
   3   5  16        0.01       -0.96      1.44 o
  -6   6  16        0.66        0.07      1.15 o
  -5   6  16       30.23       32.14      3.84 o
  -4   6  16        4.69        5.28      2.40 o
  -3   6  16        6.10        0.48      2.88 o
  -2   6  16       15.87       14.87      3.84 o
  -1   6  16       45.75       47.01      5.28 o
   0   6  16        3.47        3.20      1.50 o
   1   6  16        1.29       -2.16      2.88 o
   2   6  16        0.30       -1.15      1.15 o
  -5   7  16       28.08       29.74      3.36 o
  -4   7  16        1.03        0.00      1.92 o
  -3   7  16        1.94       -0.48      2.40 o
  -2   7  16       10.71       13.43      3.36 o
  -1   7  16        0.43        0.85      1.50 o
   0   7  16        2.30        1.56      1.44 o
   1   7  16        0.80        0.14      1.15 o
  -4   8  16        1.25       -0.96      1.92 o
  -3   8  16        3.12       -0.48      1.92 o
  -2   8  16        4.26        7.20      2.40 o
  -1   8  16        0.18        0.54      1.23 o
   0   8  16        0.32        0.55      1.15 o
   1   8  16        0.40       -1.44      1.44 o
  -1   9  16        0.91        1.92      1.44 o
  -6   0  17       44.93       44.61      3.84 o
  -5   0  17        0.01        1.44      1.92 o
  -4   0  17        2.07        1.92      2.40 o
  -3   0  17        0.06        0.48      1.92 o
  -2   0  17        0.32        0.00      2.40 o
  -1   0  17        0.23        1.44      2.40 o
   0   0  17        2.62        0.00      2.40 o
   1   0  17        0.37        1.44      2.40 o
   2   0  17        7.55        8.63      2.40 o
  -7   1  17        0.26       -1.44      1.44 o
  -6   1  17        0.32        1.92      1.92 o
  -5   1  17        2.82        2.40      1.36 o
  -4   1  17        0.16        2.64      1.70 o
  -3   1  17        0.47        1.92      1.92 o
  -2   1  17        1.61        1.92      1.70 o
  -1   1  17        6.16        7.67      2.04 o
   0   1  17        0.46        0.69      1.50 o
   1   1  17        4.81        8.37      1.84 o
   2   1  17        5.08        9.59      2.40 o
  -7   2  17        6.06        5.76      1.92 o
  -6   2  17        0.31        0.27      1.15 o
  -5   2  17        5.75        9.11      2.88 o
  -4   2  17        0.28        1.44      2.40 o
  -3   2  17       12.95       18.23      3.84 o
  -2   2  17        0.45        0.96      2.40 o
  -1   2  17       20.06       15.35      3.36 o
   0   2  17        0.40        0.00      2.40 o
   1   2  17        8.45       10.07      2.88 o
   2   2  17        3.38        5.28      2.40 o
  -6   3  17        0.32        0.48      1.92 o
  -5   3  17        2.31       -0.48      2.40 o
  -4   3  17       11.54       12.95      3.36 o
  -3   3  17        0.50       -0.48      2.40 o
  -2   3  17        0.94       -0.48      2.40 o
  -1   3  17        2.13        5.28      2.88 o
   0   3  17        1.22        2.88      2.40 o
   1   3  17        8.43        6.24      2.40 o
   2   3  17        0.43       -0.96      1.92 o
  -6   4  17        5.21        4.62      1.68 o
  -5   4  17        0.24       -2.40      2.40 o
  -4   4  17       18.64       19.67      3.36 o
  -3   4  17        5.02        4.32      2.40 o
  -2   4  17        2.25       -0.48      2.40 o
  -1   4  17        1.65        3.84      2.40 o
   0   4  17        0.08       -0.48      2.40 o
   1   4  17        3.38        0.96      1.92 o
   2   4  17        2.17        0.48      1.44 o
  -6   5  17        6.31        4.93      1.15 o
  -5   5  17        0.32       -0.48      1.92 o
  -4   5  17        9.90        7.67      2.88 o
  -3   5  17        0.96        1.44      2.40 o
  -2   5  17       13.97       15.35      3.36 o
  -1   5  17        6.64        9.59      2.88 o
   0   5  17        3.96        1.92      2.40 o
   1   5  17        3.48        4.80      2.40 o
   2   5  17        6.39        7.20      1.92 o
  -5   6  17       20.11       26.38      3.36 o
  -4   6  17        4.23        6.72      2.40 o
  -3   6  17        1.21       -2.40      2.40 o
  -2   6  17        1.33        3.84      2.40 o
  -1   6  17        4.93        3.36      2.40 o
   0   6  17        0.82        2.88      1.92 o
   1   6  17        0.90        0.48      1.92 o
  -4   7  17        3.61        1.92      1.92 o
  -3   7  17        7.57        5.28      2.40 o
  -2   7  17        4.76        6.24      2.40 o
  -1   7  17        0.17       -0.48      1.92 o
   0   7  17        7.19        7.20      2.40 o
  -2   8  17        1.00        1.92      1.44 o
  -6   0  18        0.34       -1.92      1.92 o
  -5   0  18        0.01        2.40      1.92 o
  -4   0  18        1.30        1.44      1.92 o
  -3   0  18        0.05        0.96      1.92 o
  -2   0  18        0.04        4.32      2.40 o
  -1   0  18        4.08       10.07      2.88 o
   0   0  18        2.11        1.44      1.92 o
   1   0  18        0.08        0.48      1.44 o
  -6   1  18        3.51        1.44      1.44 o
  -5   1  18       11.17       13.43      2.40 o
  -4   1  18        6.19        7.20      2.40 o
  -3   1  18        0.83        0.48      1.92 o
  -2   1  18        1.24        1.92      2.40 o
  -1   1  18       12.99       20.63      3.36 o
   0   1  18        4.98        5.76      2.40 o
   1   1  18        1.19        1.92      1.92 o
  -6   2  18        0.30       -1.92      1.92 o
  -5   2  18        3.71        3.36      1.92 o
  -4   2  18        2.88        4.32      2.40 o
  -3   2  18        8.48        6.24      2.40 o
  -2   2  18        0.63        3.36      2.40 o
  -1   2  18        6.72       11.03      2.88 o
   0   2  18        6.52        5.28      2.40 o
   1   2  18        2.58        5.76      1.92 o
  -6   3  18        1.01       -1.44      1.44 o
  -5   3  18        2.13        2.40      1.92 o
  -4   3  18       12.45       15.35      2.88 o
  -3   3  18        2.83        7.20      2.40 o
  -2   3  18        0.75        0.00      1.92 o
  -1   3  18        1.02        1.92      1.92 o
   0   3  18        1.46        0.96      1.92 o
   1   3  18        2.51        0.00      1.92 o
  -5   4  18        0.61        5.28      1.92 o
  -4   4  18        7.36        9.59      2.40 o
  -3   4  18        0.62        2.88      2.40 o
  -2   4  18        3.47        1.92      1.92 o
  -1   4  18        3.00        1.44      1.92 o
   0   4  18        0.66       -0.48      1.92 o
   1   4  18        0.85       -0.96      1.44 o
  -5   5  18        2.73        5.28      1.92 o
  -4   5  18        6.05        6.24      2.40 o
  -3   5  18        1.49        1.44      1.92 o
  -2   5  18        0.14        0.96      1.92 o
  -1   5  18        2.84        3.84      2.40 o
   0   5  18        0.83        0.00      1.92 o
  -4   6  18        3.55        4.80      1.92 o
  -3   6  18        5.56        4.32      1.92 o
  -2   6  18        0.62        1.44      1.92 o
  -1   6  18        1.52        0.00      1.92 o
   0   6  18        0.99        1.92      1.44 o
  -3   0  19        0.07        0.96      1.44 o
  -2   0  19        0.69       -1.44      1.44 o
  -4   1  19       10.94       16.31      2.40 o
  -3   1  19        8.31       10.07      2.40 o
  -2   1  19        0.10       -1.92      1.92 o
  -1   1  19        0.85        2.40      1.92 o
  -4   2  19       10.40       14.39      2.40 o
  -3   2  19       12.79       15.35      2.40 o
  -2   2  19        1.11        2.88      1.92 o
  -1   2  19        3.34        2.88      1.92 o
  -4   3  19        1.85        1.92      1.44 o
  -3   3  19        3.70        3.36      1.92 o
  -2   3  19        3.19        8.63      2.40 o
  -1   3  19        7.11        9.59      2.40 o
  -4   4  19        2.66        1.92      1.44 o
  -3   4  19        1.87        2.40      1.92 o
  -2   4  19        4.05       28.30      2.88 o
  -1   4  19        5.15       10.55      2.40 o
  -2   5  19        2.84        3.36      1.92 o
 
